# Supplementary material for: Irreversible furin cleavage site exposure renders immature tick-borne flaviviruses fully infectious
Source: Nat Commun. 2025 Aug 12;16:7491. doi: 10.1038/s41467-025-62750-6 (PMC12343913; doi:10.1038/s41467-025-62750-6)
Supplement: Supplementary file 4 — Source Data [file 41467_2025_62750_MOESM4_ESM.zip]

Archive with 59 entries (43 files):
- SourceDataFiles/
- SourceDataFiles/HoloubekEtAl_enzyme_kinetic/
- SourceDataFiles/HoloubekEtAl_enzyme_kinetic/Fluorescent_Substrates_LC-MS/
- SourceDataFiles/HoloubekEtAl_enzyme_kinetic/Fluorescent_Substrates_LC-MS/List_Of_Fluorescent_Substrates.xlsx
- SourceDataFiles/HoloubekEtAl_enzyme_kinetic/Fluorescent_Substrates_LC-MS/MH1644B3.xlsx
- SourceDataFiles/HoloubekEtAl_enzyme_kinetic/Fluorescent_Substrates_LC-MS/MH1658-3C.xlsx
- SourceDataFiles/HoloubekEtAl_enzyme_kinetic/Fluorescent_Substrates_LC-MS/MH1695-2A.xlsx
- SourceDataFiles/HoloubekEtAl_enzyme_kinetic/Fluorescent_Substrates_LC-MS/MH1753-2A.xlsx
- SourceDataFiles/HoloubekEtAl_enzyme_kinetic/RecombinantFurinPeptideCleavage/
- SourceDataFiles/HoloubekEtAl_enzyme_kinetic/RecombinantFurinPeptideCleavage/220620-furin-4.xlsx
- SourceDataFiles/HoloubekEtAl_enzyme_kinetic/RecombinantFurinPeptideCleavage/220620-furin-5.xlsx
- SourceDataFiles/HoloubekEtAl_enzyme_kinetic/RecombinantFurinPeptideCleavage/220620-furin-6.xlsx
- SourceDataFiles/HoloubekEtAl_enzyme_kinetic/RecombinantFurinPeptideCleavage/220620-furin-7.xlsx
- SourceDataFiles/HoloubekEtAl_enzyme_kinetic/RecombinantFurinPeptideCleavage/220621-furin-10.xlsx
- SourceDataFiles/HoloubekEtAl_enzyme_kinetic/RecombinantFurinPeptideCleavage/220621-furin-11.xlsx
- SourceDataFiles/HoloubekEtAl_enzyme_kinetic/RecombinantFurinPeptideCleavage/220621-furin-12.xlsx
- SourceDataFiles/HoloubekEtAl_enzyme_kinetic/RecombinantFurinPeptideCleavage/220621-Furin-9.xlsx
- SourceDataFiles/HoloubekEtAl_enzyme_kinetic/RecombinantFurinPeptideCleavage/220623-Furin-13.xlsx
- SourceDataFiles/HoloubekEtAl_enzyme_kinetic/RecombinantFurinPeptideCleavage/SUMMARY.xlsx
- SourceDataFiles/images/
- SourceDataFiles/images/2024-0425__immatuire_ver003_fig1_FromLeft_lines_M-1-2_.tif
- SourceDataFiles/images/2024-0425__immatuire_ver003_fig1_FromLeft_lines_M-1-2_MarkerOnly.tif
- SourceDataFiles/images/2024-0531-142337_SupplementFig2_.jpg
- SourceDataFiles/images/2024-0531-142337_SupplementFig2_MarkerOnly.tif
- SourceDataFiles/images/Fig1f_images/
- SourceDataFiles/images/Fig1f_images/prM_TBEV_ LOVO_cells.tif
- SourceDataFiles/images/Fig1f_images/prM_TBEV_moi=1_72hpi_mcherry_on_LoVo_merged.png
- SourceDataFiles/images/Fig1f_images/WT_TBEV_LOVO_cells.tif
- SourceDataFiles/images/Fig1f_images/WT_TBEV_moi=1_72hpi_mcherry_on_LoVo_merged.png
- SourceDataFiles/images/Fig1h_images/
- SourceDataFiles/images/Fig1h_images/Furin_inhibitor_CMK_graph_&_mCherry_Fig-1h.pptx
- SourceDataFiles/images/Fig1h_images/Lovo 10/
- SourceDataFiles/images/Fig1h_images/Lovo 10/D85VQ8LC_F00002533.tif
- SourceDataFiles/images/Fig1h_images/lovo 100/
- SourceDataFiles/images/Fig1h_images/lovo 100/D85VQ8LC_F00002542.tif
- SourceDataFiles/images/Fig1h_images/Lovo 50/
- SourceDataFiles/images/Fig1h_images/Lovo 50/D85VQ8LC_F00002536.tif
- SourceDataFiles/images/Fig1h_images/Lovo kontrola/
- SourceDataFiles/images/Fig1h_images/Lovo kontrola/D85VQ8LC_F00002530 lepsie.tif
- SourceDataFiles/images/Fig1h_images/WT 10/
- SourceDataFiles/images/Fig1h_images/WT 10/D85VQ8LC_F00002548.tif
- SourceDataFiles/images/Fig1h_images/WT 100/
- SourceDataFiles/images/Fig1h_images/WT 100/D85VQ8LC_F00002554.tif
- SourceDataFiles/images/Fig1h_images/WT 50/
- SourceDataFiles/images/Fig1h_images/WT 50/D85VQ8LC_F00002551.tif
- SourceDataFiles/images/Fig1h_images/WT kontrola/
- SourceDataFiles/images/Fig1h_images/WT kontrola/D85VQ8LC_F00002545.tif
- SourceDataFiles/images/Fig2g_images/
- SourceDataFiles/images/Fig2g_images/prM-TBEV_pH5-5_furin+_.png
- SourceDataFiles/images/Fig2g_images/prM-TBEV_pH5-5_furin-_.png
- SourceDataFiles/images/Fig2g_images/prM-TBEV_pH7-5_furin+_.png
- SourceDataFiles/images/Fig2g_images/prM-TBEV_pH7-5_furin-_.png
- SourceDataFiles/images/Fig2g_images/usuv-2E.png
- SourceDataFiles/images/Fig2g_images/usuv-B4.png
- SourceDataFiles/images/Fig2g_images/usuv-C4.png
- SourceDataFiles/images/Fig2g_images/usuv-E3.png
- SourceDataFiles/images/m-rTBEV_plaques.jpg
- SourceDataFiles/images/m-TBEV_plaques.jpg
- SourceDataFiles/SourceDataFile_JH_01.xlsx
