# Supplementary material for: Irreversible furin cleavage site exposure renders immature tick-borne flaviviruses fully infectious
Source: Nat Commun. 2025 Aug 12;16:7491. doi: 10.1038/s41467-025-62750-6 (PMC12343913; doi:10.1038/s41467-025-62750-6)
Supplement: Supplementary file 4 — Source Data [file 41467_2025_62750_MOESM4_ESM.zip › SourceDataFiles/HoloubekEtAl_enzyme_kinetic/Fluorescent_Substrates_LC-MS/List_Of_Fluorescent_Substrates.xlsx]

## Sheet: Sheet1
Derived from virus	Substrate	Code	Monoisotopic MW
TBEV (Hypr)	YGRCGKQDABCYL-EGSRTRR/SVL-EDANSIPS	MH1658-3C	1658.81
Langat virus	YGRCGRRDABCYL-EGSRSRR/SVL-EDANSIPS	MH1644B3	1644.79
WNV (13-104)	GRCTKTRDABCYL-HSRRSRR/SLT-EDANSVQT	MH1753-2A	1753.87
USUV (Eu1)	GRCTRTRDABCYL-HSKRSRR/SIA-EDANSVQT	MH1695-2A	1695.85
