# Supplementary material for: Irreversible furin cleavage site exposure renders immature tick-borne flaviviruses fully infectious
Source: Nat Commun. 2025 Aug 12;16:7491. doi: 10.1038/s41467-025-62750-6 (PMC12343913; doi:10.1038/s41467-025-62750-6)
Supplement: Supplementary file 4 — Source Data [file 41467_2025_62750_MOESM4_ESM.zip › SourceDataFiles/HoloubekEtAl_enzyme_kinetic/RecombinantFurinPeptideCleavage/220620-furin-4.xlsx]

## Sheet: SparkControl magellan Sheet 1
Raw data
Well poition
0																																					6548	4355	2302	1281	908	871	258	165	93	41	30	28	6436
60																																					6687	4476	2393	1348	967	941	292	180	92	44	30	30	6441
120																																					6753	4569	2442	1398	1009	980	314	187	92	45	31	31	6536
180																																					6826	4642	2487	1441	1043	1079	338	195	94	46	30	31	6591
240																																					6862	4684	2533	1484	1077	1180	357	203	96	47	30	29	6619
300																																					6914	4758	2579	1537	1128	1233	377	212	99	48	31	30	6652
360																																					6949	4780	2629	1591	1167	1346	397	216	101	48	31	29	6699
420																																					6980	4845	2659	1640	1210	1378	417	222	102	51	32	29	6710
480																																					6966	4863	2686	1681	1246	1467	432	228	103	51	32	28	6754
540																																					7005	4906	2723	1726	1296	1469	450	231	105	51	32	28	6737
600																																					6987	4928	2767	1783	1334	1509	467	235	106	50	31	29	6721
660																																					7028	4970	2798	1845	1385	1537	478	239	107	52	32	29	6744
720																																					7083	5028	2858	1900	1433	1546	496	245	109	52	31	30	6786
780																																					7089	5048	2873	1943	1472	1563	500	244	108	53	32	29	6791
840																																					7126	5119	2933	2002	1521	1581	514	248	111	53	32	31	6844
900																																					7169	5166	2978	2060	1573	1603	525	252	111	54	32	30	6867
960																																					7194	5219	3033	2136	1628	1630	535	251	112	55	32	29	6891
1020																																					7235	5288	3097	2184	1666	1686	541	253	113	56	33	31	6967
1080																																					7282	5329	3132	2243	1720	1709	552	259	115	55	34	30	6983
1140																																					7342	5392	3195	2312	1771	1746	557	259	116	56	33	31	7031
1200																																					7371	5459	3252	2372	1823	1778	565	262	115	56	35	31	7088
1260																																					7416	5496	3301	2424	1877	1802	570	262	118	57	33	31	7106
1320																																					7499	5578	3354	2496	1930	1851	581	265	118	57	34	31	7143
1380																																					7524	5652	3415	2551	1975	1876	579	265	119	57	32	30	7197
1440																																					7533	5685	3453	2605	2022	1900	586	268	119	59	34	29	7223
1500																																					7578	5759	3497	2673	2061	1933	588	270	118	58	33	29	7254
1560																																					7622	5819	3570	2734	2123	1966	598	271	120	59	34	32	7324
1620																																					7689	5861	3614	2795	2149	1991	604	276	120	59	34	32	7329
1680																																					7728	5904	3657	2831	2172	2005	604	272	121	60	34	32	7392
1740																																					7753	5982	3715	2873	2215	2013	604	272	121	59	33	31	7426
																																					0.612102	0.867549	0.784854	0.933122	0.770957	0.608554	0.188328	0.0545532	0.0176641	0.00934742	0.00228773	0.00117909	0.535202
																																					0.981914	0.993245	0.995705	0.997975	0.998483	0.951038	0.926425	0.897496	0.958641	0.943895	0.738161	0.267821	0.978924
																																					D1	D2	D3	D4	D5	D6	D7	D8	D9	D10	D11	D12	E1
Date of meaurement: 2022-06-20/Time of meaurement: 13:53:03
DabcylEdan96w.mth
20062022-006.wp
3360nm - 4900nm																																																	0.612102
PARK																																																	0.535202
Intrument erial number: 2108005925																																																	0.464676
Name: GRE96fb_chimney
Plate layout:
Plate area: D1-F12																																																	50
																																																	25
Mode: Temperature																																																	12.5
Temperature control: On																																																	6.25
Target temperature: 37 [°C]																																																	3.125
																																																	1.5625
Mode: haking																																																	0.78125
haking (Linear) Duration: 5 []																																																	0.390625
haking (Linear) Poition: Current																																																	0.195312
haking (Linear) Amplitude: 1 [mm]																																																	0.0976562
haking (Linear) Frequency: 1440 [rpm]																																																	0.0488281
Kinetic Loop																																																	0.0244141
Mode: Kinetic
LitOfActionName: Kinetic
Kinetic duration: 00:30:00 [hhmm]
Interval time: 00:01:00 [hhmm]
Fluorecence Intenity
Name: kinetic
Mode: Fluorecence Top Reading
Excitation: Monochromator																																																	50
Excitation wavelength: 336 [nm]
ExcitationBandwidth: 20 [nm]
Emiion: Monochromator
Emiion wavelength: 490 [nm]
EmiionBandwidth: 20 [nm]
Gain: 70 Manual
Mirror: AUTOMATIC
Number of flahe: 30
IntegrationTime: 40 [µ]
Lag time: 0 [µ]
ettle time: 0 [m]
Z-Poition: 20000 [μm]
Z-Poition mode: Manual
Total kinetic run time: 29min
[truncated: 23 more columns]
