# Supplementary material for: Irreversible furin cleavage site exposure renders immature tick-borne flaviviruses fully infectious
Source: Nat Commun. 2025 Aug 12;16:7491. doi: 10.1038/s41467-025-62750-6 (PMC12343913; doi:10.1038/s41467-025-62750-6)
Supplement: Supplementary file 4 — Source Data [file 41467_2025_62750_MOESM4_ESM.zip › SourceDataFiles/HoloubekEtAl_enzyme_kinetic/RecombinantFurinPeptideCleavage/220620-furin-5.xlsx]

## Sheet: SparkControl magellan Sheet 1
Raw data
Well poition
0	1745	1037	522	302	166	80	61	39	28	25	22	20	1720	1039	505	284	154	81	61	38	31	24	21	20	1758	964	544	297	158	79	49	40	30	25	22	21
60	1771	1055	529	311	173	85	57	39	27	23	21	19	1744	1056	520	293	161	81	58	37	30	25	21	19	1784	987	564	305	158	81	47	45	34	27	21	20
120	1781	1079	544	322	177	84	57	38	28	25	22	19	1757	1067	522	300	156	81	54	37	29	24	21	20	1794	994	571	311	163	82	49	40	37	27	21	20
180	1810	1100	552	325	176	83	58	39	29	23	21	19	1772	1084	539	305	159	81	55	36	30	24	20	19	1816	1015	584	318	165	85	49	38	39	24	20	20
240	1825	1110	560	332	181	86	59	39	28	22	20	19	1801	1103	542	309	162	84	57	36	29	23	20	19	1847	1032	595	326	168	86	51	37	36	24	21	19
300	1843	1131	572	342	181	87	60	39	29	24	20	19	1809	1112	550	319	165	86	57	36	29	24	21	20	1856	1042	597	334	177	89	51	39	32	24	20	19
360	1861	1153	584	349	184	87	61	39	29	23	20	19	1831	1129	564	327	170	88	59	38	29	24	21	19	1876	1065	617	341	179	89	53	39	31	24	21	19
420	1872	1162	590	355	189	89	61	41	30	24	20	19	1842	1145	570	331	172	89	58	37	30	24	21	19	1897	1071	624	347	183	93	54	40	31	25	21	21
480	1881	1176	596	360	190	92	63	41	30	23	21	18	1851	1149	577	338	175	90	60	37	29	24	21	19	1903	1091	634	352	185	94	53	41	31	26	21	19
540	1885	1189	608	368	194	92	64	40	30	24	20	19	1864	1159	583	341	178	92	61	38	30	24	21	19	1908	1091	641	357	189	94	54	41	32	24	21	19
600	1896	1193	615	369	195	92	65	42	29	24	21	19	1875	1163	593	348	180	93	60	38	29	24	21	19	1934	1100	651	364	191	95	55	41	31	24	20	20
660	1897	1198	623	378	199	94	66	42	29	24	20	19	1881	1180	595	354	184	95	62	37	30	24	21	19	1944	1111	663	368	194	98	56	42	32	25	21	20
720	1903	1210	630	386	199	95	66	42	29	24	20	20	1895	1187	604	360	184	96	61	38	30	24	21	19	1951	1120	669	375	197	98	55	42	33	25	22	21
780	1912	1231	641	389	199	97	66	42	29	25	20	19	1909	1197	606	366	188	95	63	39	29	25	21	19	1962	1135	680	380	200	100	57	42	33	25	21	21
840	1932	1235	651	396	203	96	66	43	31	24	21	19	1915	1207	620	372	189	96	63	39	31	24	21	19	1970	1145	692	383	204	101	57	43	33	26	22	20
900	1935	1248	661	399	206	96	68	43	30	25	21	19	1944	1219	627	378	192	95	64	40	31	25	21	20	1988	1161	695	392	206	101	57	44	33	25	20	20
960	1942	1257	664	406	205	99	68	43	31	25	21	21	1957	1228	634	379	194	98	65	40	31	25	22	20	1999	1169	709	397	208	104	57	44	33	26	22	20
1020	1958	1276	677	408	207	99	69	45	30	24	22	19	1959	1251	644	390	197	99	66	39	31	25	22	19	2024	1181	719	400	212	105	58	44	33	26	22	20
1080	1970	1287	682	415	212	100	69	45	31	26	22	20	1975	1263	652	395	199	101	64	40	32	26	23	19	2032	1194	730	408	213	106	60	44	33	27	22	22
1140	1972	1296	696	420	212	102	69	44	31	26	22	20	1991	1270	665	402	202	103	67	40	31	25	22	20	2044	1200	741	413	217	106	60	44	34	26	22	21
1200	1989	1305	700	424	213	102	71	46	32	25	21	20	1992	1283	672	406	205	102	67	40	32	27	22	20	2059	1214	748	417	218	108	60	47	34	26	23	21
1260	1993	1316	713	431	215	105	73	45	31	26	22	20	2012	1297	675	412	208	104	67	41	32	27	22	20	2078	1225	765	422	221	109	60	45	34	27	22	21
1320	2004	1325	723	437	218	105	74	45	32	26	22	20	2025	1313	684	419	211	105	69	42	32	26	23	20	2079	1236	772	426	221	110	61	45	34	26	23	22
1380	2024	1343	729	441	220	105	74	46	31	26	22	20	2046	1321	693	424	209	106	68	41	33	25	22	21	2091	1252	774	435	223	112	62	46	36	27	23	22
1440	2033	1345	736	445	221	106	74	46	33	26	22	20	2059	1330	700	427	215	107	69	42	32	26	23	21	2112	1263	784	437	226	113	63	46	35	27	23	21
1500	2049	1364	742	451	226	108	76	47	32	26	22	20	2076	1339	711	431	215	109	70	43	33	26	23	20	2121	1272	795	441	228	116	63	47	36	27	22	21
1560	2050	1367	750	455	222	108	76	48	33	25	22	21	2072	1358	717	434	217	109	70	43	32	26	23	20	2133	1281	805	451	230	116	64	47	36	27	22	21
1620	2063	1380	762	460	226	109	76	48	33	25	22	20	2101	1362	724	444	216	110	70	42	34	26	23	20	2149	1300	820	456	234	117	64	49	35	28	23	21
1680	2072	1392	770	462	232	111	76	48	33	26	23	21	2107	1374	735	449	219	111	71	43	33	26	23	20	2172	1310	823	462	237	118	65	47	35	27	23	21
1740	2084	1407	772	467	233	110	77	47	33	27	23	21	2131	1393	741	452	220	112	71	44	33	27	24	21	2160	1328	837	465	239	119	65	49	36	28	22	22
	0.177071	0.198877	0.145154	0.0925955	0.0348906	0.0169744	0.0118354	0.00588432	0.00305895	0.00174638	0.00114943	0.00103819	0.22188	0.195284	0.132317	0.0959548	0.039822	0.0185206	0.00916203	0.00419355	0.00242121	0.00170189	0.00171672	0.000760104	0.227434	0.196281	0.162918	0.0942751	0.0464071	0.0223582	0.00983686	0.00541342	0.00134965	0.00163515	0.00130886	0.00116055
	0.986023	0.990815	0.998448	0.992732	0.986396	0.986654	0.969785	0.95626	0.870553	0.583367	0.41326	0.507023	0.99587	0.997144	0.998048	0.997529	0.988992	0.986613	0.918599	0.883954	0.733099	0.670211	0.786973	0.360512	0.993247	0.996436	0.998486	0.996773	0.98605	0.990642	0.97991	0.780302	0.117093	0.468586	0.513999	0.427355
	A1	A2	A3	A4	A5	A6	A7	A8	A9	A10	A11	A12	B1	B2	B3	B4	B5	B6	B7	B8	B9	B10	B11	B12	C1	C2	C3	C4	C5	C6	C7	C8	C9	C10	C11	C12
Date of meaurement: 2022-06-20/Time of meaurement: 15:09:30
DabcylEdan96w.mth
20062022-007.wp
3360nm - 4900nm												0.177071	0.198877	0.145154	0.0925955	0.0348906	0.0169744	0.0118354	0.00588432	0.00305895	0.00174638	0.00114943	0.00103819
PARK												0.22188	0.195284	0.132317	0.0959548	0.039822	0.0185206	0.00916203	0.00419355	0.00242121	0.00170189	0.00171672	0.000760104
Intrument erial number: 2108005925												0.227434	0.196281	0.162918	0.0942751	0.0464071	0.0223582	0.00983686	0.00541342	0.00134965	0.00163515	0.00130886	0.00116055
													EGSRSRRSVL
Name: GRE96fb_chimney												c (μM)
Plate layout:												20	0.177071	0.22188	0.227434
Plate area: A1-C12												10	0.198877	0.195284	0.196281
												5	0.145154	0.132317	0.162918
Mode: Temperature												2.5	0.0925955	0.0959548	0.0942751
Temperature control: On												1.25	0.0348906	0.039822	0.0464071
Target temperature: 37 [°C]												0.625	0.0169744	0.0185206	0.0223582
												0.3125	0.0118354	0.00916203	0.00983686
Mode: haking												0.15625	0.00588432	0.00419355	0.00541342
haking (Linear) Duration: 5 []												0.078125	0.00305895	0.00242121	0.00134965
haking (Linear) Poition: Current												0.0390625	0.00174638	0.00170189	0.00163515
haking (Linear) Amplitude: 1 [mm]												0.0195312	0.00114943	0.00171672	0.00130886
haking (Linear) Frequency: 1440 [rpm]												0.00976562	0.00103819	0.000760104	0.00116055
Kinetic Loop
Mode: Kinetic
LitOfActionName: Kinetic
Kinetic duration: 00:30:00 [hhmm]
Interval time: 00:01:00 [hhmm]
Fluorecence Intenity
Name: kinetic
Mode: Fluorecence Top Reading
Excitation: Monochromator
Excitation wavelength: 336 [nm]
ExcitationBandwidth: 20 [nm]
Emiion: Monochromator
Emiion wavelength: 490 [nm]
EmiionBandwidth: 20 [nm]
Gain: 70 Manual
Mirror: AUTOMATIC
Number of flahe: 30
IntegrationTime: 40 [µ]
Lag time: 0 [µ]
ettle time: 0 [m]
Z-Poition: 20000 [μm]
Z-Poition mode: Manual
Total kinetic run time: 29min
