# Supplementary material for: Irreversible furin cleavage site exposure renders immature tick-borne flaviviruses fully infectious
Source: Nat Commun. 2025 Aug 12;16:7491. doi: 10.1038/s41467-025-62750-6 (PMC12343913; doi:10.1038/s41467-025-62750-6)
Supplement: Supplementary file 4 — Source Data [file 41467_2025_62750_MOESM4_ESM.zip › SourceDataFiles/HoloubekEtAl_enzyme_kinetic/RecombinantFurinPeptideCleavage/220620-furin-6.xlsx]

## Sheet: SparkControl magellan Sheet 1
Raw data
Well poition
0	3026	2156	1441	785	457	246	132	88	49	35	27	22	3102	2208	1365	823	479	251	129	85	48	36	27	23	3116	2216	1386	840	466	244	128	75	52	36	27	24
60	3083	2197	1363	807	437	261	134	90	49	35	27	21	3124	2243	1390	843	496	257	134	81	48	36	26	23	3142	2260	1415	866	483	250	129	74	50	38	28	24
120	3094	2209	1376	820	435	257	137	92	49	36	26	21	3174	2279	1413	865	507	263	136	84	47	35	25	23	3183	2293	1432	881	500	258	133	77	50	37	28	24
180	3121	2235	1396	832	439	261	138	90	49	36	27	22	3197	2297	1443	882	522	267	139	85	48	36	26	22	3225	2316	1463	899	515	265	140	80	49	34	26	23
240	3155	2266	1419	855	444	266	139	93	48	38	26	21	3210	2321	1462	900	536	273	143	87	47	34	27	23	3250	2358	1485	910	525	271	144	82	51	34	26	22
300	3175	2294	1447	870	453	274	143	94	50	38	26	21	3236	2363	1479	925	553	281	149	90	50	34	26	23	3266	2372	1521	928	543	280	148	86	52	33	27	22
360	3191	2310	1464	888	465	280	147	96	49	38	27	22	3273	2391	1500	943	564	288	151	93	49	35	27	21	3291	2402	1549	942	558	289	152	88	52	33	27	22
420	3210	2332	1473	906	474	290	149	96	51	36	27	22	3273	2403	1508	957	577	298	157	95	51	35	27	23	3309	2437	1573	949	575	294	159	91	53	35	27	22
480	3217	2352	1500	915	482	295	154	98	52	38	27	22	3290	2411	1532	975	592	303	161	97	52	36	27	22	3328	2455	1595	963	587	305	162	96	56	35	27	23
540	3239	2372	1522	932	493	305	159	102	53	38	27	23	3323	2451	1551	999	609	311	163	100	53	36	27	22	3331	2478	1619	975	602	314	166	97	55	36	27	23
600	3258	2383	1538	944	501	310	161	102	54	37	27	23	3318	2459	1562	1014	620	317	168	102	54	37	27	22	3347	2493	1650	995	617	324	170	99	57	36	28	23
660	3261	2403	1554	974	514	319	169	104	55	38	27	22	3325	2478	1586	1027	637	325	174	106	55	36	28	23	3377	2516	1679	1011	634	332	178	102	59	36	28	23
720	3280	2431	1579	991	519	327	172	108	56	39	27	22	3353	2517	1602	1047	649	335	175	108	55	37	27	22	3370	2543	1705	1028	651	341	180	104	59	36	28	23
780	3298	2439	1599	1010	529	334	174	108	57	40	28	23	3373	2536	1633	1076	666	342	180	108	56	38	27	22	3396	2567	1748	1050	670	350	184	106	59	37	29	23
840	3321	2471	1626	1034	541	343	179	109	58	39	28	22	3388	2545	1653	1091	690	350	185	111	58	38	28	22	3412	2585	1758	1059	684	360	190	109	60	38	29	23
900	3326	2486	1644	1053	549	349	183	111	58	40	28	22	3396	2570	1684	1113	698	354	188	112	58	40	28	23	3438	2624	1797	1074	700	369	192	111	62	38	29	24
960	3343	2509	1670	1074	554	354	186	113	59	40	28	23	3414	2598	1694	1135	721	365	188	116	58	38	29	22	3447	2659	1826	1089	723	373	197	114	63	39	29	23
1020	3357	2528	1695	1091	559	363	190	115	61	41	29	23	3425	2644	1715	1158	736	370	193	119	59	39	29	23	3472	2686	1853	1105	737	384	200	117	64	38	30	25
1080	3374	2547	1714	1111	573	371	192	119	62	41	29	24	3451	2656	1744	1171	752	379	199	120	59	40	29	23	3506	2711	1889	1129	753	394	203	119	65	40	30	24
1140	3401	2586	1754	1134	579	379	194	119	62	41	29	24	3478	2681	1760	1195	769	389	202	122	61	41	31	23	3524	2747	1925	1138	774	405	208	120	65	40	30	24
1200	3412	2607	1765	1152	591	382	202	123	62	42	29	24	3493	2718	1791	1225	783	397	206	123	61	40	30	24	3547	2771	1956	1154	791	414	212	122	67	40	30	24
1260	3439	2626	1783	1175	596	388	206	125	64	42	30	25	3514	2747	1818	1241	801	403	209	125	63	41	29	23	3558	2803	1991	1172	809	420	214	125	68	41	31	24
1320	3448	2653	1817	1191	602	402	211	125	64	42	31	25	3528	2772	1832	1255	816	410	213	129	64	42	30	24	3562	2832	2019	1188	822	432	219	127	70	41	31	24
1380	3472	2668	1833	1217	612	404	214	129	65	43	30	24	3540	2792	1846	1283	827	416	218	130	64	43	30	24	3595	2834	2039	1199	839	437	220	131	69	42	31	24
1440	3468	2688	1855	1227	618	413	216	128	66	45	31	24	3589	2817	1884	1309	853	423	220	134	65	43	30	23	3619	2880	2067	1215	856	445	226	131	71	42	31	24
1500	3503	2720	1886	1252	624	419	220	133	67	44	30	24	3589	2847	1905	1322	862	432	223	134	66	44	30	24	3633	2925	2105	1236	876	454	229	134	72	43	32	25
1560	3515	2742	1907	1274	634	424	224	132	67	45	31	25	3610	2881	1926	1346	876	440	229	138	67	44	31	23	3668	2957	2146	1242	888	461	233	137	74	43	33	25
1620	3533	2772	1931	1291	644	435	229	135	68	45	31	25	3647	2916	1952	1374	895	452	234	140	69	43	31	24	3697	2989	2184	1256	905	465	239	139	75	45	33	25
1680	3538	2787	1958	1310	654	442	232	136	70	44	31	24	3650	2949	1974	1394	915	454	237	141	67	44	32	24	3716	3010	2216	1278	924	473	242	140	75	45	33	26
1740	3568	2816	1984	1325	658	448	233	136	70	45	32	25	3656	2979	1996	1415	926	462	238	143	69	44	31	24	3709	3029	2240	1289	934	485	244	141	76	44	33	25
	0.28422	0.36492	0.358395	0.316463	0.13604	0.118179	0.0620949	0.0298443	0.0135039	0.00579533	0.00319985	0.0022766	0.304846	0.423422	0.357494	0.338098	0.259937	0.124416	0.0636448	0.0365517	0.0133148	0.00607712	0.00332221	0.000893585	0.326281	0.4569	0.493619	0.255758	0.273634	0.142039	0.0681016	0.0401409	0.0161587	0.00605488	0.00390063	0.00137189
	0.993053	0.997941	0.986191	0.997986	0.988261	0.997403	0.995791	0.990861	0.982663	0.940395	0.887299	0.806443	0.992493	0.995861	0.997459	0.998505	0.998789	0.99882	0.998525	0.995207	0.984513	0.905034	0.882421	0.345488	0.992162	0.997108	0.997819	0.99897	0.999112	0.998736	0.996487	0.995989	0.981382	0.820549	0.89292	0.496566
	A1	A2	A3	A4	A5	A6	A7	A8	A9	A10	A11	A12	B1	B2	B3	B4	B5	B6	B7	B8	B9	B10	B11	B12	C1	C2	C3	C4	C5	C6	C7	C8	C9	C10	C11	C12
Date of meaurement: 2022-06-20/Time of meaurement: 15:50:49
DabcylEdan96w.mth
20062022-008.wp
3360nm - 4900nm
PARK													0.28422	0.36492	0.358395	0.316463	0.13604	0.118179	0.0620949	0.0298443	0.0135039	0.00579533	0.00319985	0.0022766
Intrument erial number: 2108005925													0.304846	0.423422	0.357494	0.338098	0.259937	0.124416	0.0636448	0.0365517	0.0133148	0.00607712	0.00332221	0.000893585
													0.326281	0.4569	0.493619	0.255758	0.273634	0.142039	0.0681016	0.0401409	0.0161587	0.00605488	0.00390063	0.00137189
Name: GRE96fb_chimney														EGSRTRRSVL
Plate layout:													c (μM)
Plate area: A1-C12													50	0.28422	0.304846	0.326281
													25	0.36492	0.423422	0.4569
Mode: Temperature													12.5	0.358395	0.357494	0.493619
Temperature control: On													6.25	0.316463	0.338098	0.255758
Target temperature: 37 [°C]													3.125	0.13604	0.259937	0.273634
													1.5625	0.118179	0.124416	0.142039
Mode: haking													0.78125	0.0620949	0.0636448	0.0681016
haking (Linear) Duration: 5 []													0.390625	0.0298443	0.0365517	0.0401409
haking (Linear) Poition: Current													0.195312	0.0135039	0.0133148	0.0161587
haking (Linear) Amplitude: 1 [mm]													0.0976562	0.00579533	0.00607712	0.00605488
haking (Linear) Frequency: 1440 [rpm]													0.0488281	0.00319985	0.00332221	0.00390063
Kinetic Loop													0.0244141	0.0022766	0.000893585	0.00137189
Mode: Kinetic
LitOfActionName: Kinetic
Kinetic duration: 00:30:00 [hhmm]
Interval time: 00:01:00 [hhmm]
Fluorecence Intenity
Name: kinetic
Mode: Fluorecence Top Reading
Excitation: Monochromator
Excitation wavelength: 336 [nm]
ExcitationBandwidth: 20 [nm]
Emiion: Monochromator
Emiion wavelength: 490 [nm]
EmiionBandwidth: 20 [nm]
Gain: 70 Manual
Mirror: AUTOMATIC
Number of flahe: 30
IntegrationTime: 40 [µ]
Lag time: 0 [µ]
ettle time: 0 [m]
Z-Poition: 20000 [μm]
Z-Poition mode: Manual
Total kinetic run time: 29min
