# Supplementary material for: Irreversible furin cleavage site exposure renders immature tick-borne flaviviruses fully infectious
Source: Nat Commun. 2025 Aug 12;16:7491. doi: 10.1038/s41467-025-62750-6 (PMC12343913; doi:10.1038/s41467-025-62750-6)
Supplement: Supplementary file 4 — Source Data [file 41467_2025_62750_MOESM4_ESM.zip › SourceDataFiles/HoloubekEtAl_enzyme_kinetic/RecombinantFurinPeptideCleavage/220620-furin-7.xlsx]

## Sheet: SparkControl magellan Sheet 1
Raw data
																																					Fluorescence
0																																					3433	2363	1389	811	428	250	158	81	49	34	34	22	3642
60																																					3554	2472	1480	902	464	275	169	83	50	35	36	22	3714
120																																					3613	2518	1528	919	484	282	170	88	52	36	35	22	3745
180																																					3660	2581	1576	942	508	297	169	91	54	37	33	22	3804
240																																					3726	2642	1625	995	528	311	170	94	55	38	35	22	3873
300																																					3767	2701	1671	1029	548	323	178	96	56	37	38	23	3917
360																																					3827	2757	1726	1111	577	339	184	99	56	39	34	23	3961
420																																					3859	2807	1775	1110	599	354	191	102	57	39	36	22	3981
480																																					3896	2839	1813	1131	617	363	196	102	58	38	34	22	3977
540																																					3926	2877	1840	1183	632	373	200	104	58	40	35	23	4025
600																																					3967	2833	1889	1221	649	384	204	106	58	40	39	24	4020
660																																					3991	2878	1936	1259	668	391	208	106	60	40	37	23	4058
720																																					4023	2916	1983	1291	688	399	211	109	60	40	38	23	4084
780																																					4070	2963	2027	1326	709	404	214	110	62	41	42	23	4132
840																																					4120	3018	2082	1355	722	414	217	111	62	40	35	23	4136
900																																					4166	3076	2127	1386	737	417	220	112	62	41	36	23	4225
960																																					4206	3131	2188	1433	755	428	220	111	62	41	36	24	4200
1020																																					4245	3181	2222	1450	767	435	224	114	63	42	37	23	4242
1080																																					4305	3224	2284	1475	780	434	225	115	64	42	38	24	4297
1140																																					4359	3287	2333	1512	795	440	226	116	65	43	38	25	4284
1200																																					4393	3322	2383	1529	799	443	228	117	65	43	38	23	4340
1260																																					4458	3400	2451	1559	811	444	230	116	64	43	39	24	4374
1320																																					4523	3463	2500	1601	819	450	232	118	66	44	40	24	4421
1380																																					4562	3493	2553	1630	831	457	233	119	66	44	40	24	4475
1440																																					4597	3547	2597	1648	829	456	234	118	66	44	39	24	4498
1500																																					4671	3612	2651	1667	841	462	237	120	67	44	40	25	4538
1560																																					4718	3666	2692	1681	842	462	236	121	67	44	40	24	4549
1620																																					4755	3709	2738	1696	853	465	238	122	68	45	43	25	4598
1680																																					4823	3778	2795	1720	855	465	240	122	67	45	42	24	4623
1740																																					4864	3833	2849	1734	857	470	240	122	69	44	41	24	4637
Slope:																																					0.765476	0.786062	0.816681	0.526452	0.246348	0.118306	0.0467482	0.0216277	0.0101817	0.00561735	0.0040267	0.00150908	0.541187
Rsquare:																																					0.995043	0.990063	0.998741	0.987446	0.956067	0.918218	0.935169	0.919904	0.953289	0.940825	0.633155	0.700605	0.990803
Well poition																																					D1	D2	D3	D4	D5	D6	D7	D8	D9	D10	D11	D12	E1
Date of meaurement: 2022-06-20/Time of meaurement: 16:40:10
DabcylEdan96w.mth
20062022-009.wp
3360nm - 4900nm																																											0.765476	0.786062	0.816681	0.526452	0.246348	0.118306	0.0467482
PARK																																											0.541187	0.645213	0.586307	0.559618	0.242173	0.114475	0.152707
Intrument erial number: 2108005925																																											0.634924	0.742258	0.599058	0.462562	0.262625	0.102777	0.0500779
Name: GRE96fb_chimney																																										c (μM)	HSKRSRRSIA
Plate layout:																																										20	0.765476	0.541187	0.634924	0.00167931	0.00118726	0.0013929
Plate area: D1-F12																																										10	0.786062	0.645213	0.742258	0.00172447	0.00141548	0.00162837
																																										5	0.816681	0.586307	0.599058	0.00179164	0.00128625	0.00131422
Mode: Temperature																																										2.5	0.526452	0.559618	0.462562	0.00115493	0.0012277	0.00101477
Temperature control: On																																										1.25	0.246348	0.242173	0.262625	0.00054044	0.000531281	0.00057615
Target temperature: 37 [°C]																																										0.625	0.118306	0.114475	0.102777	0.00025954	0.000251137	0.000225474
																																										0.3125	0.0467482	0.152707	0.0500779	0.000102557	0.00033501	0.000109861
Mode: haking																																										0.15625	0.0216277	0.0215907	0.0169633	4.74471e-05	4.73658e-05	3.72142e-05
haking (Linear) Duration: 5 []																																										0.078125	0.0101817	0.00914349	0.00779755	2.23367e-05	2.00591e-05	1.71063e-05
haking (Linear) Poition: Current																																										0.0390625	0.00561735	0.00588802	0.00358917	1.23234e-05	1.29172e-05	7.87396e-06
haking (Linear) Amplitude: 1 [mm]																																										0.0195312	0.0040267	0.00296626	0.00219874	8.83381e-06	6.50741e-06	4.82362e-06
haking (Linear) Frequency: 1440 [rpm]																																										0.00976562	0.00150908	0.000849092	0.00109752	3.31064e-06	1.86275e-06	2.40774e-06
Kinetic Loop
Mode: Kinetic																																											455.828
LitOfActionName: Kinetic
Kinetic duration: 00:30:00 [hhmm]
Interval time: 00:01:00 [hhmm]
Fluorecence Intenity
Name: kinetic
Mode: Fluorecence Top Reading
Excitation: Monochromator
Excitation wavelength: 336 [nm]
ExcitationBandwidth: 20 [nm]
Emiion: Monochromator
Emiion wavelength: 490 [nm]
EmiionBandwidth: 20 [nm]
Gain: 70 Manual
Mirror: AUTOMATIC
Number of flahe: 30
IntegrationTime: 40 [µ]
Lag time: 0 [µ]
ettle time: 0 [m]
Z-Poition: 20000 [μm]
Z-Poition mode: Manual
Total kinetic run time: 29min
[truncated: 23 more columns]
