# Supplementary material for: Irreversible furin cleavage site exposure renders immature tick-borne flaviviruses fully infectious
Source: Nat Commun. 2025 Aug 12;16:7491. doi: 10.1038/s41467-025-62750-6 (PMC12343913; doi:10.1038/s41467-025-62750-6)
Supplement: Supplementary file 4 — Source Data [file 41467_2025_62750_MOESM4_ESM.zip › SourceDataFiles/HoloubekEtAl_enzyme_kinetic/RecombinantFurinPeptideCleavage/220621-furin-10.xlsx]

## Sheet: SparkControl magellan Sheet 1
Raw data
Well poition
0	784	755	773	814	809	846	821	945	831	840	837	1077	740	772	853	846	878	867	842	877	1003	906	860	873	742	814	823	878	864	880	864	883	894	880	906	868
60	834	776	807	841	864	871	861	883	858	858	870	1116	772	785	877	862	889	905	856	892	926	957	889	910	760	828	837	897	888	896	869	899	927	896	913	879
120	872	792	806	862	872	884	864	892	865	867	872	1113	796	799	898	875	903	903	861	905	920	960	891	920	778	832	859	911	912	912	884	915	938	911	906	887
180	901	796	816	872	884	899	875	909	877	885	881	1128	817	803	919	879	917	912	871	922	933	954	897	928	791	840	866	922	923	926	898	930	953	928	913	899
240	922	803	822	876	899	924	890	920	893	898	890	1142	818	810	927	892	934	929	887	941	946	970	909	935	813	845	875	934	939	937	908	945	972	938	926	909
300	940	811	832	891	904	933	893	930	902	904	902	1162	841	818	942	910	950	938	894	958	957	982	912	949	832	852	888	950	947	957	935	956	984	958	940	919
360	949	825	836	908	920	942	905	941	908	914	915	1175	872	828	949	910	955	948	905	974	966	996	921	959	847	855	899	965	962	969	944	975	1000	964	951	932
420	967	833	848	912	919	952	911	959	923	929	922	1187	885	828	955	924	972	964	917	980	979	1005	932	958	865	859	910	979	973	986	957	992	1017	981	962	945
480	977	835	843	917	927	963	917	953	927	939	930	1199	890	832	964	925	977	969	914	988	983	1014	944	971	873	859	909	977	986	986	970	1001	1031	992	970	954
540	979	843	847	931	938	971	919	967	930	942	936	1205	893	833	963	937	982	974	922	998	995	1025	945	968	865	858	913	986	988	1000	978	1011	1036	1002	982	967
600	988	848	847	943	941	974	927	970	937	949	939	1223	894	833	963	938	990	979	931	1010	1002	1039	960	978	861	861	922	989	998	1004	980	1025	1054	1017	995	977
660	857	857	857	951	945	980	927	985	940	959	957	1227	899	841	968	938	992	983	938	1017	1009	1053	971	985	860	860	926	999	1008	1014	991	1034	1067	1024	1006	983
720	876	856	859	956	955	995	937	999	957	978	970	1244	899	838	972	952	996	997	938	1029	1021	1063	982	998	853	861	926	1001	1011	1017	1004	1049	1078	1039	1014	996
780	879	863	858	963	962	1004	949	1014	966	986	983	1259	896	845	972	955	1004	1000	944	1047	1032	1076	990	1009	852	865	942	1012	1018	1032	1013	1060	1093	1055	1023	1010
840	903	870	863	969	964	1005	947	1016	976	994	989	1267	901	854	981	964	1016	1016	950	1059	1046	1087	1004	1022	846	869	946	1020	1029	1039	1021	1073	1109	1074	1035	1023
900	903	870	863	979	970	1017	962	1036	987	1003	1009	1269	901	856	980	973	1022	1027	963	1071	1060	1100	1005	1023	848	866	957	1030	1036	1048	1032	1086	1131	1085	1054	1037
960	909	869	869	986	982	1027	968	1048	994	1019	1021	1291	900	856	987	976	1022	1036	965	1083	1065	1115	1016	1034	840	865	955	1031	1034	1053	1043	1102	1142	1100	1051	1040
1020	912	866	870	989	989	1036	974	1066	1007	1038	1029	1303	896	860	986	981	1032	1042	975	1101	1083	1125	1035	1056	845	870	964	1043	1052	1066	1054	1113	1158	1116	1068	1056
1080	917	877	877	994	992	1041	988	1072	1016	1037	1041	1319	901	867	999	991	1041	1049	991	1112	1097	1151	1044	1060	843	874	967	1050	1058	1088	1060	1129	1180	1133	1085	1072
1140	914	880	881	1005	1003	1059	992	1080	1027	1059	1051	1323	895	864	998	995	1044	1056	996	1118	1106	1160	1060	1070	840	875	976	1057	1064	1098	1079	1142	1189	1144	1103	1085
1200	915	882	887	1011	1010	1062	1007	1107	1036	1073	1064	1332	896	869	1007	1002	1057	1070	1003	1133	1117	1174	1077	1088	836	879	984	1066	1076	1109	1084	1154	1206	1152	1104	1094
1260	913	883	890	1023	1014	1071	1017	1114	1052	1092	1084	1349	896	868	1012	1013	1067	1087	1011	1155	1137	1193	1083	1098	848	880	992	1073	1085	1116	1099	1173	1225	1181	1122	1109
1320	909	881	897	1015	1028	1082	1023	1119	1060	1096	1092	1357	893	869	1015	1018	1073	1087	1018	1167	1148	1204	1092	1100	839	878	988	1081	1086	1129	1115	1185	1237	1184	1135	1119
1380	907	888	896	1034	1037	1095	1037	1136	1071	1115	1105	1370	887	874	1013	1023	1078	1102	1026	1183	1158	1221	1109	1115	838	890	1001	1096	1104	1145	1121	1200	1255	1213	1144	1130
1440	907	885	902	1033	1034	1105	1040	1149	1079	1129	1117	1383	896	880	1026	1042	1090	1117	1034	1197	1174	1231	1116	1128	841	891	1003	1100	1103	1154	1129	1214	1261	1228	1158	1136
1500	916	889	904	1045	1039	1107	1045	1157	1081	1143	1127	1384	888	877	1026	1040	1093	1122	1038	1207	1183	1242	1124	1140	841	885	1014	1103	1107	1165	1131	1233	1276	1244	1163	1153
1560	905	890	904	1045	1041	1117	1056	1175	1101	1145	1136	1394	885	874	1032	1055	1103	1134	1053	1219	1199	1263	1140	1147	842	890	1010	1110	1119	1175	1160	1246	1302	1251	1175	1160
1620	913	890	913	1049	1058	1129	1070	1182	1108	1158	1146	1411	891	874	1033	1052	1108	1144	1056	1226	1206	1271	1155	1151	840	896	1016	1122	1128	1181	1160	1252	1310	1264	1185	1178
1680	908	889	912	1059	1053	1132	1075	1187	1109	1162	1161	1409	886	879	1033	1064	1114	1154	1063	1252	1224	1288	1161	1163	842	897	1014	1130	1136	1192	1173	1268	1324	1281	1202	1187
1740	906	899	918	1070	1064	1142	1078	1205	1131	1184	1167	1424	884	880	1040	1076	1117	1162	1071	1261	1236	1301	1175	1167	848	900	1015	1132	1143	1197	1185	1284	1324	1297	1217	1196
	0.0103967	0.0681906	0.0672265	0.130734	0.121761	0.156897	0.133678	0.184123	0.160619	0.193382	0.186945	0.192703	0.052703	0.0542455	0.0853763	0.120519	0.130063	0.157267	0.1263	0.214943	0.179047	0.217679	0.176748	0.160723	0.0267	0.0383315	0.105543	0.136396	0.143697	0.177512	0.18079	0.225958	0.247553	0.237746	0.185517	0.191843
	0.0176499	0.873953	0.956204	0.974774	0.967981	0.989135	0.988713	0.977126	0.995341	0.99533	0.995843	0.994186	0.437152	0.912845	0.9113	0.991452	0.983467	0.994214	0.99471	0.99732	0.955908	0.993959	0.994171	0.991523	0.219275	0.927639	0.96934	0.987525	0.980666	0.994565	0.995629	0.998964	0.998173	0.99761	0.995244	0.999055
	A1	A2	A3	A4	A5	A6	A7	A8	A9	A10	A11	A12	B1	B2	B3	B4	B5	B6	B7	B8	B9	B10	B11	B12	C1	C2	C3	C4	C5	C6	C7	C8	C9	C10	C11	C12
Date of meaurement: 2022-06-21/Time of meaurement: 14:20:24
DabcylEdan96w.mth
21062022-003.wp
3360nm - 4900nm
PARK									0.0103967	0.0681906	0.0672265	0.130734	0.121761	0.156897	0.133678	0.184123	0.160619	0.193382	0.186945	0.192703
Intrument erial number: 2108005925									0.052703	0.0542455	0.0853763	0.120519	0.130063	0.157267	0.1263	0.214943	0.179047	0.217679	0.176748	0.160723
									0.0267	0.0383315	0.105543	0.136396	0.143697	0.177512	0.18079	0.225958	0.247553	0.237746	0.185517	0.191843
Name: GRE96fb_chimney
Plate layout:									pH
Plate area: A1-C12									4	0.0103967	0.052703	0.0267
									4.5	0.0681906	0.0542455	0.0383315
Mode: Temperature									5	0.0672265	0.0853763	0.105543
Temperature control: On									5.5	0.130734	0.120519	0.136396
Target temperature: 37 [°C]									6	0.121761	0.130063	0.143697
									6.5	0.156897	0.157267	0.177512
Mode: haking									7	0.133678	0.1263	0.18079
haking (Linear) Duration: 5 []									7.5	0.184123	0.214943	0.225958
haking (Linear) Poition: Current									8	0.160619	0.179047	0.247553
haking (Linear) Amplitude: 1 [mm]									8.5	0.193382	0.217679	0.237746
haking (Linear) Frequency: 1440 [rpm]									9	0.186945	0.176748	0.185517
Kinetic Loop									9.5	0.192703	0.160723	0.191843
Mode: Kinetic
LitOfActionName: Kinetic									EGSRSRRSVL pH dependency
Kinetic duration: 00:30:00 [hhmm]
Interval time: 00:01:00 [hhmm]
Fluorecence Intenity
Name: kinetic
Mode: Fluorecence Top Reading
Excitation: Monochromator
Excitation wavelength: 336 [nm]
ExcitationBandwidth: 20 [nm]
Emiion: Monochromator
Emiion wavelength: 490 [nm]
EmiionBandwidth: 20 [nm]
Gain: 70 Manual
Mirror: AUTOMATIC
Number of flahe: 30
IntegrationTime: 40 [µ]
Lag time: 0 [µ]
ettle time: 0 [m]
Z-Poition: 20000 [μm]
Z-Poition mode: Manual
Total kinetic run time: 29min
