# Supplementary material for: Irreversible furin cleavage site exposure renders immature tick-borne flaviviruses fully infectious
Source: Nat Commun. 2025 Aug 12;16:7491. doi: 10.1038/s41467-025-62750-6 (PMC12343913; doi:10.1038/s41467-025-62750-6)
Supplement: Supplementary file 4 — Source Data [file 41467_2025_62750_MOESM4_ESM.zip › SourceDataFiles/HoloubekEtAl_enzyme_kinetic/RecombinantFurinPeptideCleavage/220621-furin-11.xlsx]

## Sheet: SparkControl magellan Sheet 1
Raw data
Well poition
0																																					528	600	592	658	594	611	632	646	689	642	593	604	547
60																																					543	615	612	619	628	630	655	669	616	660	606	613	535
120																																					551	624	625	629	633	649	671	684	634	681	622	646	541
180																																					557	630	632	639	639	662	682	706	644	698	644	706	549
240																																					560	639	645	651	653	674	695	722	662	719	656	690	552
300																																					563	639	653	656	661	687	713	744	678	736	674	774	560
360																																					565	640	659	663	674	703	729	760	693	760	687	788	566
420																																					570	642	662	675	685	713	744	777	707	773	702	784	567
480																																					569	643	670	687	689	724	753	793	726	789	722	796	573
540																																					572	639	671	687	699	732	768	817	737	812	739	801	575
600																																					578	646	678	697	709	742	783	837	765	838	761	828	577
660																																					577	642	682	701	717	750	795	856	779	853	783	846	581
720																																					581	643	691	711	721	761	806	874	801	874	797	862	577
780																																					583	643	698	719	735	775	829	897	822	897	822	890	581
840																																					587	641	699	724	742	787	844	919	839	924	843	903	580
900																																					595	641	705	729	748	799	855	945	866	951	865	905	579
960																																					603	644	721	738	760	810	872	966	883	971	888	926	577
1020																																					600	642	723	752	767	825	889	994	906	996	910	937	581
1080																																					601	639	729	755	773	837	905	1017	931	1022	931	964	584
1140																																					608	644	735	760	782	851	917	1038	949	1042	953	984	581
1200																																					610	643	743	771	793	865	941	1060	972	1066	975	1007	583
1260																																					610	644	747	783	799	875	952	1086	993	1091	994	1022	585
1320																																					614	643	751	788	805	894	973	1109	1015	1116	1022	1045	584
1380																																					614	643	763	798	816	906	985	1136	1038	1143	1035	1065	580
1440																																					610	643	764	801	825	922	1002	1155	1060	1165	1061	1087	579
1500																																					607	643	768	813	837	931	1013	1176	1080	1190	1080	1108	579
1560																																					608	644	772	819	845	944	1033	1200	1102	1216	1105	1128	578
1620																																					608	646	778	829	855	962	1045	1228	1120	1240	1129	1138	578
1680																																					609	642	785	839	862	975	1070	1251	1146	1256	1137	1163	572
1740																																					609	645	789	842	873	992	1076	1266	1165	1284	1166	1181	568
																																					0.043211	0.0116722	0.104168	0.125869	0.147256	0.208217	0.253915	0.361965	0.32195	0.374101	0.336989	0.314635	0.0182759
																																					0.894954	0.392305	0.988656	0.98638	0.995819	0.997109	0.998848	0.997353	0.982533	0.997211	0.997013	0.988896	0.497234
																																					D1	D2	D3	D4	D5	D6	D7	D8	D9	D10	D11	D12	E1
Date of meaurement: 2022-06-21/Time of meaurement: 15:11:20
DabcylEdan96w.mth
21062022-004.wp
3360nm - 4900nm
PARK																																														0.043211	0.0116722	0.104168	0.125869
Intrument erial number: 2108005925																																														0.0182759	0.0169077	0.107056	0.142792
																																														0.0175491	0.00552466	0.126778	0.143585
Name: GRE96fb_chimney
Plate layout:
Plate area: D1-F12																																																	pH
																																																	4
Mode: Temperature																																																	4.5
Temperature control: On																																																	5
Target temperature: 37 [°C]																																																	5.5
																																																	6
Mode: haking																																																	6.5
haking (Linear) Duration: 5 []																																																	7
haking (Linear) Poition: Current																																																	7.5
haking (Linear) Amplitude: 1 [mm]																																																	8
haking (Linear) Frequency: 1440 [rpm]																																																	8.5
Kinetic Loop																																																	9
Mode: Kinetic																																																	9.5
LitOfActionName: Kinetic
Kinetic duration: 00:30:00 [hhmm]
Interval time: 00:01:00 [hhmm]
Fluorecence Intenity
Name: kinetic
Mode: Fluorecence Top Reading
Excitation: Monochromator
Excitation wavelength: 336 [nm]
ExcitationBandwidth: 20 [nm]
Emiion: Monochromator
Emiion wavelength: 490 [nm]
EmiionBandwidth: 20 [nm]
Gain: 70 Manual
Mirror: AUTOMATIC
Number of flahe: 30
IntegrationTime: 40 [µ]
Lag time: 0 [µ]
ettle time: 0 [m]
Z-Poition: 20000 [μm]
Z-Poition mode: Manual
Total kinetic run time: 29min
[truncated: 23 more columns]
