# Supplementary material for: Irreversible furin cleavage site exposure renders immature tick-borne flaviviruses fully infectious
Source: Nat Commun. 2025 Aug 12;16:7491. doi: 10.1038/s41467-025-62750-6 (PMC12343913; doi:10.1038/s41467-025-62750-6)
Supplement: Supplementary file 4 — Source Data [file 41467_2025_62750_MOESM4_ESM.zip › SourceDataFiles/HoloubekEtAl_enzyme_kinetic/RecombinantFurinPeptideCleavage/220621-furin-12.xlsx]

## Sheet: SparkControl magellan Sheet 1
Raw data
Well poition
0																																					771	830	774	940	829	839	867	828	821	818	872	707	819
60																																					863	868	809	873	881	923	811	869	815	853	814	729	823
120																																					836	887	833	867	899	922	839	886	837	880	828	753	809
180																																					823	907	854	889	911	937	861	907	863	917	846	774	807
240																																					824	925	873	906	931	949	891	927	886	947	873	799	807
300																																					815	944	895	920	950	963	915	943	909	975	895	822	795
360																																					811	955	905	935	972	980	936	966	925	1003	914	848	797
420																																					810	966	924	953	985	994	959	983	944	1035	939	873	791
480																																					807	980	941	967	1003	1013	984	999	965	1067	967	891	788
540																																					812	995	961	983	1028	1027	1009	1028	991	1106	996	931	792
600																																					798	1005	979	999	1053	1047	1033	1045	1013	1141	1020	957	781
660																																					795	1009	1000	1017	1070	1071	1057	1073	1043	1187	1048	994	782
720																																					796	1023	1013	1035	1084	1085	1090	1090	1068	1219	1081	1018	777
780																																					799	1034	1028	1051	1114	1105	1113	1117	1097	1263	1116	1046	776
840																																					796	1044	1048	1070	1123	1139	1146	1147	1125	1311	1148	1083	781
900																																					791	1050	1059	1080	1138	1154	1166	1178	1153	1348	1183	1120	770
960																																					794	1060	1080	1107	1159	1175	1207	1202	1180	1392	1212	1156	773
1020																																					785	1069	1101	1120	1182	1195	1237	1228	1213	1441	1248	1190	769
1080																																					787	1072	1115	1132	1196	1223	1266	1263	1249	1489	1280	1221	769
1140																																					780	1076	1132	1155	1216	1244	1294	1293	1272	1517	1319	1253	768
1200																																					780	1082	1153	1174	1234	1271	1320	1325	1302	1562	1347	1288	761
1260																																					783	1093	1170	1191	1255	1293	1348	1351	1331	1614	1388	1321	758
1320																																					771	1091	1182	1201	1270	1316	1377	1382	1366	1658	1428	1350	759
1380																																					777	1093	1202	1225	1293	1337	1406	1406	1397	1698	1445	1387	765
1440																																					772	1097	1214	1236	1306	1356	1441	1433	1423	1739	1490	1419	754
1500																																					779	1107	1240	1263	1323	1376	1465	1469	1458	1773	1532	1446	760
1560																																					781	1107	1246	1265	1337	1409	1487	1503	1483	1821	1552	1482	761
1620																																					779	1109	1262	1282	1360	1420	1518	1523	1519	1849	1596	1507	764
1680																																					769	1115	1280	1304	1371	1445	1548	1549	1549	1902	1627	1532	761
1740																																					767	1116	1297	1314	1388	1464	1574	1591	1581	1933	1660	1569	753
																																					-0.0330997	0.147879	0.289915	0.265043	0.311542	0.344064	0.448962	0.432547	0.453296	0.659459	0.506318	0.511895	-0.0354468
																																					0.623424	0.921191	0.998043	0.983051	0.997923	0.993682	0.993608	0.993377	0.99347	0.996587	0.986325	0.99692	0.896327
																																					D1	D2	D3	D4	D5	D6	D7	D8	D9	D10	D11	D12	E1
Date of meaurement: 2022-06-21/Time of meaurement: 15:59:34
DabcylEdan96w.mth
21062022-005.wp																																																-0.0330997	0.147879
3360nm - 4900nm																																																-0.0354468	0.129622
PARK																																																-0.0159622	0.0945532
Intrument erial number: 2108005925
Name: GRE96fb_chimney
Plate layout:
Plate area: D1-F12
Mode: Temperature
Temperature control: On
Target temperature: 37 [°C]
Mode: haking
haking (Linear) Duration: 5 []
haking (Linear) Poition: Current
haking (Linear) Amplitude: 1 [mm]
haking (Linear) Frequency: 1440 [rpm]
Kinetic Loop
Mode: Kinetic
LitOfActionName: Kinetic
Kinetic duration: 00:30:00 [hhmm]
Interval time: 00:01:00 [hhmm]
Fluorecence Intenity
Name: kinetic
Mode: Fluorecence Top Reading
Excitation: Monochromator
Excitation wavelength: 336 [nm]
ExcitationBandwidth: 20 [nm]
Emiion: Monochromator
Emiion wavelength: 490 [nm]
EmiionBandwidth: 20 [nm]
Gain: 70 Manual
Mirror: AUTOMATIC
Number of flahe: 30
IntegrationTime: 40 [µ]
Lag time: 0 [µ]
ettle time: 0 [m]
Z-Poition: 20000 [μm]
Z-Poition mode: Manual
Total kinetic run time: 29min
[truncated: 23 more columns]
