# Supplementary material for: Irreversible furin cleavage site exposure renders immature tick-borne flaviviruses fully infectious
Source: Nat Commun. 2025 Aug 12;16:7491. doi: 10.1038/s41467-025-62750-6 (PMC12343913; doi:10.1038/s41467-025-62750-6)
Supplement: Supplementary file 4 — Source Data [file 41467_2025_62750_MOESM4_ESM.zip › SourceDataFiles/HoloubekEtAl_enzyme_kinetic/RecombinantFurinPeptideCleavage/220621-Furin-9.xlsx]

## Sheet: SparkControl magellan Sheet 1
Raw data
Well poition
0																																					796	501	515	728	548	561	581	560	510	675	526	487	347
60																																					886	531	538	760	579	580	613	590	535	653	553	513	365
120																																					913	542	558	784	596	603	635	611	555	653	570	536	371
180																																					922	557	574	802	620	614	659	634	577	652	586	552	376
240																																					924	567	591	821	636	640	688	659	605	664	605	571	380
300																																					923	577	608	842	664	659	708	684	622	677	623	599	381
360																																					922	589	627	868	675	674	739	711	648	697	643	625	381
420																																					927	598	648	899	695	696	769	742	678	717	670	653	384
480																																					922	605	654	921	710	714	795	767	699	736	685	670	388
540																																					927	614	671	943	726	731	826	790	725	752	712	696	385
600																																					934	617	685	959	741	754	855	821	751	771	734	730	383
660																																					943	627	700	988	761	774	884	848	785	793	756	760	387
720																																					947	628	714	1007	775	794	918	887	813	818	791	792	387
780																																					961	634	731	1026	794	815	944	909	841	839	815	824	388
840																																					950	638	743	1046	816	834	971	938	869	860	840	853	387
900																																					948	646	756	1071	823	858	1000	970	902	889	871	886	384
960																																					951	647	765	1091	841	876	1034	1003	935	935	905	923	384
1020																																					944	650	785	1117	859	902	1060	1046	965	977	930	948	384
1080																																					942	658	808	1138	880	924	1092	1076	1000	1015	963	988	384
1140																																					933	658	816	1156	897	956	1127	1109	1034	1045	987	1015	384
1200																																					935	657	826	1174	910	971	1151	1140	1054	1048	1018	1049	385
1260																																					932	659	844	1194	929	987	1170	1171	1086	1103	1055	1076	382
1320																																					934	667	853	1223	943	1010	1190	1199	1122	1122	1081	1109	382
1380																																					933	663	861	1234	963	1030	1218	1243	1149	1151	1107	1134	382
1440																																					924	669	874	1248	971	1048	1242	1263	1176	1154	1144	1157	378
1500																																					928	673	887	1269	996	1069	1250	1287	1208	1222	1178	1190	382
1560																																					928	675	891	1285	1012	1088	1264	1316	1235	1207	1200	1210	380
1620																																					932	673	908	1299	1018	1108	1286	1338	1256	1234	1231	1233	380
1680																																					927	674	918	1320	1030	1119	1304	1369	1281	1252	1252	1249	380
1740																																					917	676	924	1340	1044	1140	1315	1380	1295	1285	1286	1277	378
																																					0.0214275	0.0856878	0.233834	0.351275	0.281098	0.340515	0.444575	0.493737	0.473522	0.40373	0.446581	0.477816	0.00546162
																																					0.158728	0.881223	0.993279	0.997272	0.997518	0.999063	0.994269	0.99787	0.997813	0.973712	0.99383	0.997076	0.13011
																																					D1	D2	D3	D4	D5	D6	D7	D8	D9	D10	D11	D12	E1
Date of meaurement: 2022-06-21/Time of meaurement: 13:33:22
DabcylEdan96w.mth
21062022-002.wp
3360nm - 4900nm
PARK																																																0.0214275	0.0856878
Intrument erial number: 2108005925																																																0.00546162	0.0943122
																																																0.00567668	0.0442529
Name: GRE96fb_chimney																																																	pH
Plate layout:																																																	4
Plate area: D1-F12																																																	4.5
																																																	5
Mode: Temperature																																																	5.5
Temperature control: On																																																	6
Target temperature: 37 [°C]																																																	6.5
																																																	7
Mode: haking																																																	7.5
haking (Linear) Duration: 5 []																																																	8
haking (Linear) Poition: Current																																																	8.5
haking (Linear) Amplitude: 1 [mm]																																																	9
haking (Linear) Frequency: 1440 [rpm]																																																	9.5
Kinetic Loop
Mode: Kinetic
LitOfActionName: Kinetic
Kinetic duration: 00:30:00 [hhmm]
Interval time: 00:01:00 [hhmm]
Fluorecence Intenity
Name: kinetic
Mode: Fluorecence Top Reading
Excitation: Monochromator
Excitation wavelength: 336 [nm]
ExcitationBandwidth: 20 [nm]
Emiion: Monochromator
Emiion wavelength: 490 [nm]
EmiionBandwidth: 20 [nm]
Gain: 70 Manual
Mirror: AUTOMATIC
Number of flahe: 30
IntegrationTime: 40 [µ]
Lag time: 0 [µ]
ettle time: 0 [m]
Z-Poition: 20000 [μm]
Z-Poition mode: Manual
Total kinetic run time: 29min
[truncated: 23 more columns]
