# Supplementary material for: Irreversible furin cleavage site exposure renders immature tick-borne flaviviruses fully infectious
Source: Nat Commun. 2025 Aug 12;16:7491. doi: 10.1038/s41467-025-62750-6 (PMC12343913; doi:10.1038/s41467-025-62750-6)
Supplement: Supplementary file 4 — Source Data [file 41467_2025_62750_MOESM4_ESM.zip › SourceDataFiles/HoloubekEtAl_enzyme_kinetic/RecombinantFurinPeptideCleavage/220623-Furin-13.xlsx]

## Sheet: SparkControl magellan Sheet 1
Raw data
Well positions
0s	22232	13937	7835	4118	2142	931	9644	5887	3106	1512	719	360	25513	13899	8235	4745	2266	949	10016	6149	3247	1442	645	376	22215	14277	8798	4280	2354	1017	10591	6470	3010	1530	727	397	8275	1760	4346	2926	1200	525	18102	12070	8995	4697	2719	1378	7713
	A1	A2	A3	A4	A5	A6	A7	A8	A9	A10	A11	A12	B1	B2	B3	B4	B5	B6	B7	B8	B9	B10	B11	B12	C1	C2	C3	C4	C5	C6	C7	C8	C9	C10	C11	C12	D1	D2	D3	D4	D5	D6	D7	D8	D9	D10	D11	D12	E1
Date of measurement: 2022-06-23/Time of measurement: 09:58:38
DabcylEdans96w.mth
23062022-001.wsp
3360nm - 4900nm										50	25	12.5	6.25	3.125	1.5625	50	25	12.5	6.25	3.125	1.5625
SPARK										22232	13937	7835	4118	2142	931	9644	5887	3106	1512	719	360
Instrument serial number: 2108005925										25513	13899	8235	4745	2266	949	10016	6149	3247	1442	645	376
										22215	14277	8798	4280	2354	1017	10591	6470	3010	1530	727	397
Name: GRE96fb_chimney
Plate layout:
Plate area: A1-F12										8275	1760	4346	2926	1200	525	18102	12070	8995	4697	2719	1378
										7713	9138	5624	2543	1197	583	14440	14112	8855	4911	2721	1160
Mode: Temperature										8013	7778	4613	2409	1213	616	21001	13278	8994	4890	2613	1166
Temperature control: On											Fluorescence
Target temperature: 37 [°C]										c (μM)	HSRRSRRSLT			c (μM)	HSKRSRRSIA			c (μM)	EGSRSRRSVL			c (μM)	EGSRTRRSVL
										50	22232	25513	22215	20	9644	10016	10591	20	8275	7713	8013	50	18102	14440	21001
Mode: Shaking										25	13937	13899	14277	10	5887	6149	6470	10		9138	7778	25	12070	14112	13278
Shaking (Linear) Duration: 5 [s]										12.5	7835	8235	8798	5	3106	3247	3010	5	4346	5624	4613	12.5	8995	8855	8994
Shaking (Linear) Position: Current										6.25	4118	4745	4280	2.5	1512	1442	1530	2.5	2926	2543	2409	6.25	4697	4911	4890
Shaking (Linear) Amplitude: 1 [mm]										3.125	2142	2266	2354	1.25	719	645	727	1.25	1200	1197	1213	3.125	2719	2721	2613
Shaking (Linear) Frequency: 1440 [rpm]										1.5625	931	949	1017	0.625	360	376	397	0.625	525	583	616	1.5625	1378	1160	1166
Kinetic Loop											623.738	659.139	702.225		592.099	626.54	648.819		871.416	924.968	762.69		686.865	688.078	704.952
Mode: Kinetic											0.998269	0.99023	0.998726		0.998952	0.998001	0.998671		0.90993	0.648641	0.799252		0.998887	0.994241	0.996729
ListOfActionName: Kinetic											101.783	186.609	-2.34783		364.866	323.169	267.045		1315.16	1932.21	1544.24		422.652	380.043	285.174
Kinetic duration: 00:30:00 [hhmmss]										slope	661.701				622.486				853.025				693.298
Interval time: 00:01:00 [hhmmss]										y intercept	95.3478				318.36				1597.21				362.623
Fluorescence Intensity
Name: kinetic
Mode: Fluorescence Top Reading
Excitation: Monochromator
Excitation wavelength: 336 [nm]
ExcitationBandwidth: 20 [nm]
Emission: Monochromator
Emission wavelength: 490 [nm]
EmissionBandwidth: 20 [nm]
Gain: 70 Manual
Mirror: AUTOMATIC
Number of flashes: 30
IntegrationTime: 40 [µs]
Lag time: 0 [µs]
Settle time: 0 [ms]
Z-Position: 20000 [μm]
Z-Position mode: Manual
Meas. temperature: Raw data: 29.1 °C
Date: 2022-06-23, Time: 09:58:38
[truncated: 23 more columns]
