# Supplementary material for: Irreversible furin cleavage site exposure renders immature tick-borne flaviviruses fully infectious
Source: Nat Commun. 2025 Aug 12;16:7491. doi: 10.1038/s41467-025-62750-6 (PMC12343913; doi:10.1038/s41467-025-62750-6)
Supplement: Supplementary file 4 — Source Data [file 41467_2025_62750_MOESM4_ESM.zip › SourceDataFiles/HoloubekEtAl_enzyme_kinetic/RecombinantFurinPeptideCleavage/SUMMARY.xlsx]

## Sheet: Fluor_vs_conc_prod
	Fluorescence
c (μM)	HSRRSRRSLT			c (μM)	HSKRSRRSIA			c (μM)	EGSRSRRSVL			c (μM)	EGSRTRRSVL
50	22232	25513	22215	20	9644	10016	10591	20	8275	7713	8013	50	18102	14440	21001
25	13937	13899	14277	10	5887	6149	6470	10		9138	7778	25	12070	14112	13278
12.5	7835	8235	8798	5	3106	3247	3010	5	4346	5624	4613	12.5	8995	8855	8994
6.25	4118	4745	4280	2.5	1512	1442	1530	2.5	2926	2543	2409	6.25	4697	4911	4890
3.125	2142	2266	2354	1.25	719	645	727	1.25	1200	1197	1213	3.125	2719	2721	2613
1.5625	931	949	1017	0.625	360	376	397	0.625	525	583	616	1.5625	1378	1160	1166
slope	623.738	659.139	702.225		592.099	626.54	648.819		871.416	924.968	762.69		686.865	688.078	704.952
Rsquare	0.998269	0.99023	0.998726		0.998952	0.998001	0.998671		0.90993	0.648641	0.799252		0.998887	0.994241	0.996729
Y intercept	101.783	186.609	-2.34783		364.866	323.169	267.045		1315.16	1932.21	1544.24		422.652	380.043	285.174
Slope mean	661.701				622.486				853.025				693.298
Y intercept mean	95.3478				318.36				1597.21				362.623
Date of measurement: 2022-06-23/Time of measurement: 09:58:38
DabcylEdans96w.mth
23062022-001.wsp
3360nm - 4900nm
SPARK
Instrument serial number: 2108005925
Name: GRE96fb_chimney
Plate layout:
Plate area: A1-F12
Mode: Temperature
Temperature control: On
Target temperature: 37 [°C]
Mode: Shaking
Shaking (Linear) Duration: 5 [s]
Shaking (Linear) Position: Current
Shaking (Linear) Amplitude: 1 [mm]
Shaking (Linear) Frequency: 1440 [rpm]
Kinetic Loop
Mode: Kinetic
ListOfActionName: Kinetic
Kinetic duration: 00:30:00 [hhmmss]
Interval time: 00:01:00 [hhmmss]
Fluorescence Intensity
Name: kinetic
Mode: Fluorescence Top Reading
Excitation: Monochromator
Excitation wavelength: 336 [nm]
ExcitationBandwidth: 20 [nm]
Emission: Monochromator
Emission wavelength: 490 [nm]
EmissionBandwidth: 20 [nm]
Gain: 70 Manual
Mirror: AUTOMATIC
Number of flashes: 30
IntegrationTime: 40 [µs]
Lag time: 0 [µs]
Settle time: 0 [ms]
Z-Position: 20000 [μm]
Z-Position mode: Manual
Meas. temperature: Raw data: 29.1 °C
Date: 2022-06-23, Time: 09:58:38
Data taken from "220623-Furin-13.xlsx" file

## Sheet: HSRRSRRSLT_michaelis
	concentration (μM) of HSRRSRRSLT substrate
	50	25	12.5	6.25	3.125	1.5625	0.78125	0.390625	0.195312	0.0976562	0.0488281	0.0244141	50	25	12.5	6.25	3.125	1.5625	0.78125	0.390625	0.195312	0.0976562	0.0488281	0.0244141	50	25	12.5	6.25	3.125	1.5625	0.78125	0.390625	0.195312	0.0976562	0.0488281	0.0244141
time (s)	fluorescence
0	6548	4355	2302	1281	908	871	258	165	93	41	30	28	6436	4265	2419	1294	886	510	308	189	67	43	44	25	6231	3882	2234	1202	966	472	263	159	79	72	40	34
60	6687	4476	2393	1348	967	941	292	180	92	44	30	30	6441	4338	2286	1341	926	543	343	182	73	44	51	27	6312	3944	2276	1245	1007	502	286	177	81	72	43	26
120	6753	4569	2442	1398	1009	980	314	187	92	45	31	31	6536	4395	2323	1380	957	575	348	179	76	46	52	27	6350	4008	2317	1280	1049	530	301	189	86	78	45	31
180	6826	4642	2487	1441	1043	1079	338	195	94	46	30	31	6591	4458	2367	1426	980	611	371	181	81	46	54	27	6430	4052	2352	1321	1078	559	320	199	90	82	48	37
240	6862	4684	2533	1484	1077	1180	357	203	96	47	30	29	6619	4489	2400	1452	1015	638	394	188	83	47	55	27	6436	4069	2395	1360	1114	586	335	209	93	86	49	42
300	6914	4758	2579	1537	1128	1233	377	212	99	48	31	30	6652	4608	2431	1519	1050	680	413	197	86	48	57	27	6461	4102	2423	1394	1151	614	351	219	96	89	50	46
360	6949	4780	2629	1591	1167	1346	397	216	101	48	31	29	6699	4611	2476	1559	1081	716	432	201	88	49	58	27	6526	4154	2481	1437	1197	647	367	228	98	94	53	53
420	6980	4845	2659	1640	1210	1378	417	222	102	51	32	29	6710	4652	2495	1609	1118	759	450	207	91	50	60	27	6518	4173	2506	1469	1219	681	384	234	100	96	53	53
480	6966	4863	2686	1681	1246	1467	432	228	103	51	32	28	6754	4697	2532	1653	1147	792	470	213	93	51	61	28	6517	4175	2540	1509	1256	711	393	243	102	97	55	51
540	7005	4906	2723	1726	1296	1469	450	231	105	51	32	28	6737	4728	2537	1699	1183	825	482	215	93	51	63	27	6526	4191	2551	1544	1288	741	411	246	102	100	54	48
600	6987	4928	2767	1783	1334	1509	467	235	106	50	31	29	6721	4737	2586	1735	1211	868	501	216	96	52	66	28	6549	4215	2594	1585	1325	768	422	252	106	103	56	43
660	7028	4970	2798	1845	1385	1537	478	239	107	52	32	29	6744	4784	2610	1784	1247	899	513	220	98	52	67	27	6521	4244	2623	1624	1369	806	434	262	107	103	58	48
720	7083	5028	2858	1900	1433	1546	496	245	109	52	31	30	6786	4832	2630	1843	1283	934	524	224	96	52	68	27	6575	4281	2676	1666	1398	834	440	266	109	106	59	47
780	7089	5048	2873	1943	1472	1563	500	244	108	53	32	29	6791	4894	2660	1898	1320	964	536	228	99	53	69	27	6611	4280	2712	1715	1448	863	451	270	111	108	59	51
840	7126	5119	2933	2002	1521	1581	514	248	111	53	32	31	6844	4921	2691	1966	1362	1002	545	228	100	52	69	28	6573	4328	2740	1753	1484	891	462	277	111	108	58	49
900	7169	5166	2978	2060	1573	1603	525	252	111	54	32	30	6867	4961	2735	2005	1397	1027	557	233	101	54	71	28	6671	4383	2791	1804	1533	926	472	282	112	110	60	51
960	7194	5219	3033	2136	1628	1630	535	251	112	55	32	29	6891	5034	2789	2061	1451	1062	564	234	101	54	72	28	6698	4422	2843	1842	1580	964	480	286	115	110	59	51
1020	7235	5288	3097	2184	1666	1686	541	253	113	56	33	31	6967	5100	2834	2124	1487	1089	572	239	104	55	72	29	6704	4446	2887	1883	1613	987	485	289	114	113	61	51
1080	7282	5329	3132	2243	1720	1709	552	259	115	55	34	30	6983	5164	2860	2178	1531	1116	580	238	105	55	72	29	6728	4488	2928	1943	1663	1006	493	293	117	115	61	54
1140	7342	5392	3195	2312	1771	1746	557	259	116	56	33	31	7031	5196	2912	2236	1573	1134	589	241	107	55	74	28	6811	4546	2987	2002	1710	1034	499	298	117	115	63	47
1200	7371	5459	3252	2372	1823	1778	565	262	115	56	35	31	7088	5246	2941	2292	1607	1162	596	244	108	55	75	28	6846	4583	3023	2043	1752	1058	506	301	117	116	63	51
1260	7416	5496	3301	2424	1877	1802	570	262	118	57	33	31	7106	5289	2969	2362	1650	1173	596	248	111	57	77	29	6871	4618	3058	2091	1801	1078	511	303	119	118	62	49
1320	7499	5578	3354	2496	1930	1851	581	265	118	57	34	31	7143	5376	3011	2415	1689	1193	603	249	109	57	77	29	6915	4661	3117	2134	1840	1097	520	308	120	118	64	51
1380	7524	5652	3415	2551	1975	1876	579	265	119	57	32	30	7197	5411	3072	2463	1721	1209	612	252	111	57	77	28	6944	4707	3182	2182	1883	1117	518	311	120	118	65	48
1440	7533	5685	3453	2605	2022	1900	586	268	119	59	34	29	7223	5491	3118	2521	1772	1220	615	254	114	57	79	29	6958	4744	3213	2226	1922	1132	523	313	121	120	64	50
1500	7578	5759	3497	2673	2061	1933	588	270	118	58	33	29	7254	5531	3144	2581	1817	1239	619	252	112	58	78	29	7012	4773	3251	2283	1965	1150	535	316	121	120	65	52
1560	7622	5819	3570	2734	2123	1966	598	271	120	59	34	32	7324	5589	3176	2634	1848	1232	625	253	116	58	79	29	7017	4796	3303	2315	2009	1163	532	319	122	121	65	51
1620	7689	5861	3614	2795	2149	1991	604	276	120	59	34	32	7329	5655	3229	2684	1887	1249	620	258	115	58	80	29	7016	4837	3353	2357	2040	1172	532	320	124	122	65	47
1680	7728	5904	3657	2831	2172	2005	604	272	121	60	34	32	7392	5729	3258	2724	1925	1249	629	255	117	57	79	29	7099	4883	3386	2402	2087	1183	537	321	124	123	66	43
1740	7753	5982	3715	2873	2215	2013	604	272	121	59	33	31	7426	5779	3302	2775	1953	1269	634	257	118	58	81	30	7141	4930	3443	2447	2120	1189	540	324	126	122	68	33
slope:	0.602559	0.859515	0.776806	0.93176	0.775753	0.629069	0.200255	0.0584154	0.018482	0.00971538	0.00247218	0.00104452	0.521502	0.815134	0.568596	0.872213	0.624028	0.48332	0.189801	0.0497583	0.0261357	0.00869367	0.0197637	0.00171502	0.452541	0.559852	0.6815	0.721223	0.670653	0.455889	0.163456	0.0917761	0.0253512	0.0296935	0.0137794	0.00883051
Rsquare:	0.978475	0.992066	0.99519	0.997532	0.998361	0.949234	0.936929	0.909873	0.963529	0.944921	0.752361	0.195641	0.976367	0.993558	0.981016	0.996965	0.997127	0.9764	0.935705	0.959366	0.946949	0.951525	0.952585	0.724158	0.968297	0.988467	0.994772	0.99722	0.997705	0.990792	0.947124	0.946598	0.930456	0.924039	0.908263	0.394087
Date of meaurement: 2022-06-20/Time of meaurement: 13:53:03
DabcylEdan96w.mth
20062022-006.wp									c (μM)	fluorescence/s			v (μM/s)
3360nm - 4900nm									50	0.602559	0.521502	0.452541	out of range, not used
TECAN SPARK									25	0.859515	0.815134	0.559852	0.00129895	0.00123188	0.000846081
Intrument erial number: 2108005925									12.5	0.776806	0.568596	0.6815	0.00117395	0.000859295	0.00102992
									6.25	0.93176	0.872213	0.721223	0.00140813	0.00131814	0.00108995
Name: GRE96fb_chimney									3.125	0.775753	0.624028	0.670653	0.00117236	0.000943068	0.00101353
Plate layout:									1.5625	0.629069	0.48332	0.455889	0.000950685	0.00073042	0.000688965
Plate area: D1-F12									0.78125	0.200255	0.189801	0.163456	0.000302638	0.000286838	0.000247023
									0.390625	0.0584154	0.0497583	0.0917761	8.82808e-05	7.51975e-05	0.000138697
Mode: Temperature									0.195312	0.018482	0.0261357	0.0253512	2.79311e-05	3.94978e-05	3.83122e-05
Temperature control: On									0.0976562	0.00971538	0.00869367	0.0296935	1.46824e-05	1.31384e-05	4.48745e-05
Target temperature: 37 [°C]									0.0488281	0.00247218	0.0197637	0.0137794	3.7361e-06	2.98681e-05	2.08243e-05
									0.0244141	0.00104452	0.00171502	0.00883051	1.57853e-06	2.59183e-06	1.33452e-05
Mode: haking
haking (Linear) Duration: 5 []									fluorescence/μM		661.701						Km = 1.6 +- 0.33 μM
haking (Linear) Poition: Current									(calculated on "Fluor_vs_conc_prod" list)								Vmax = (1.330 +- 0.081)x10-3 μM/s
haking (Linear) Amplitude: 1 [mm]																	Vmax/Km = 83.1x10-5 s-1
haking (Linear) Frequency: 1440 [rpm]
Kinetic Loop
Mode: Kinetic
LitOfActionName: Kinetic
Kinetic duration: 00:30:00 [hhmm]
Interval time: 00:01:00 [hhmm]
Fluorecence Intenity
Name: kinetic
Mode: Fluorecence Top Reading
Excitation: Monochromator
Excitation wavelength: 336 [nm]
ExcitationBandwidth: 20 [nm]
Emiion: Monochromator
Emiion wavelength: 490 [nm]
EmiionBandwidth: 20 [nm]
Gain: 70 Manual
Mirror: AUTOMATIC
Number of flahe: 30
IntegrationTime: 40 [µ]
Lag time: 0 [µ]
ettle time: 0 [m]
Z-Poition: 20000 [μm]
Z-Poition mode: Manual
Total kinetic run time: 29min
Data from "220620-furin-4.xlsx" file

## Sheet: HSKRSRRSIA_michaelis
	concentration (μM) of HSKRSRRSIA substrate
	20	10	5	2.5	1.25	0.625	0.3125	0.15625	0.078125	0.0390625	0.0195312	0.00976562	20	10	5	2.5	1.25	0.625	0.3125	0.15625	0.078125	0.0390625	0.0195312	0.00976562	20	10	5	2.5	1.25	0.625	0.3125	0.15625	0.078125	0.0390625	0.0195312	0.00976562
time (s)	fluorescence
0	3433	2363	1389	811	428	250	158	81	49	34	34	22	3642	2275	1401	814	423	244	241	79	51	34	25	22	3468	2362	1374	783	435	240	132	73	47	34	24	22
60	3554	2472	1480	902	464	275	169	83	50	35	36	22	3714	2336	1448	852	434	257	241	80	53	35	24	22	3530	2439	1418	810	450	253	139	77	51	35	26	22
120	3613	2518	1528	919	484	282	170	88	52	36	35	22	3745	2379	1485	893	454	270	245	87	54	36	26	23	3583	2467	1453	837	470	265	151	78	53	36	27	22
180	3660	2581	1576	942	508	297	169	91	54	37	33	22	3804	2427	1530	927	476	283	253	92	54	38	26	23	3641	2529	1498	874	490	276	155	81	53	38	26	23
240	3726	2642	1625	995	528	311	170	94	55	38	35	22	3873	2474	1556	969	494	294	261	97	54	39	28	23	3677	2580	1538	900	517	286	162	81	53	41	27	23
300	3767	2701	1671	1029	548	323	178	96	56	37	38	23	3917	2511	1610	1010	519	302	270	99	57	40	27	23	3709	2631	1568	935	531	298	168	86	51	40	27	23
360	3827	2757	1726	1111	577	339	184	99	56	39	34	23	3961	2566	1640	1046	541	315	279	99	57	41	26	23	3773	2678	1611	967	559	308	175	88	52	37	27	23
420	3859	2807	1775	1110	599	354	191	102	57	39	36	22	3981	2575	1666	1075	564	328	292	102	60	41	27	23	3788	2707	1648	999	579	317	178	90	53	36	27	22
480	3896	2839	1813	1131	617	363	196	102	58	38	34	22	3977	2613	1696	1107	587	337	301	103	60	41	27	23	3824	2744	1665	1018	597	327	183	91	53	37	27	24
540	3926	2877	1840	1183	632	373	200	104	58	40	35	23	4025	2642	1719	1148	606	345	312	103	61	41	28	23	3842	2781	1701	1039	613	332	188	91	53	36	27	22
600	3967	2833	1889	1221	649	384	204	106	58	40	39	24	4020	2676	1758	1188	625	355	323	103	59	42	28	23	3874	2813	1730	1068	637	340	190	93	55	37	27	22
660	3991	2878	1936	1259	668	391	208	106	60	40	37	23	4058	2708	1781	1224	642	363	335	105	60	42	28	22	3906	2826	1766	1099	653	349	194	94	56	37	26	23
720	4023	2916	1983	1291	688	399	211	109	60	40	38	23	4084	2730	1813	1262	665	374	345	106	60	42	28	23	3932	2902	1784	1123	673	358	197	94	56	38	27	22
780	4070	2963	2027	1326	709	404	214	110	62	41	42	23	4132	2777	1846	1297	679	377	356	107	61	43	27	23	3968	2918	1829	1155	692	362	200	94	57	37	28	22
840	4120	3018	2082	1355	722	414	217	111	62	40	35	23	4136	2803	1881	1333	693	386	367	109	61	44	28	23	4004	2973	1869	1183	708	368	200	96	58	38	27	23
900	4166	3076	2127	1386	737	417	220	112	62	41	36	23	4225	2838	1921	1376	717	394	380	111	63	43	28	22	4036	3023	1914	1215	735	376	207	97	59	38	27	23
960	4206	3131	2188	1433	755	428	220	111	62	41	36	24	4200	2873	1957	1418	727	399	394	111	63	42	29	23	4085	3069	1937	1242	741	379	206	96	58	40	27	23
1020	4245	3181	2222	1450	767	435	224	114	63	42	37	23	4242	2925	1990	1441	746	405	405	111	64	44	29	23	4138	3094	1977	1268	758	384	209	99	59	39	28	23
1080	4305	3224	2284	1475	780	434	225	115	64	42	38	24	4297	2955	2029	1488	750	411	412	113	64	44	29	24	4179	3167	2026	1303	775	391	214	100	59	39	28	24
1140	4359	3287	2333	1512	795	440	226	116	65	43	38	25	4284	3004	2063	1514	759	414	423	115	63	43	29	24	4209	3213	2056	1325	787	394	214	102	61	40	29	23
1200	4393	3322	2383	1529	799	443	228	117	65	43	38	23	4340	3042	2106	1547	773	420	431	116	64	44	29	24	4249	3282	2096	1363	801	398	217	101	60	40	28	23
1260	4458	3400	2451	1559	811	444	230	116	64	43	39	24	4374	3104	2145	1570	779	423	434	117	65	45	29	23	4292	3312	2133	1392	814	402	218	102	60	41	28	23
1320	4523	3463	2500	1601	819	450	232	118	66	44	40	24	4421	3142	2178	1605	790	428	444	118	66	45	29	23	4314	3342	2173	1417	816	406	219	102	60	41	30	24
1380	4562	3493	2553	1630	831	457	233	119	66	44	40	24	4475	3188	2217	1646	795	430	447	118	66	45	30	23	4368	3398	2209	1434	829	408	221	104	62	42	29	24
1440	4597	3547	2597	1648	829	456	234	118	66	44	39	24	4498	3240	2256	1654	799	436	456	119	67	45	31	24	4429	3451	2255	1469	838	412	223	104	62	41	29	24
1500	4671	3612	2651	1667	841	462	237	120	67	44	40	25	4538	3275	2297	1676	807	439	459	120	67	46	31	24	4475	3495	2285	1487	853	419	224	104	62	41	28	24
1560	4718	3666	2692	1681	842	462	236	121	67	44	40	24	4549	3315	2338	1696	809	440	463	121	68	46	30	25	4505	3554	2321	1513	853	420	223	104	61	42	30	23
1620	4755	3709	2738	1696	853	465	238	122	68	45	43	25	4598	3337	2374	1725	817	443	470	121	68	47	30	24	4548	3594	2354	1532	863	421	225	104	62	41	29	25
1680	4823	3778	2795	1720	855	465	240	122	67	45	42	24	4623	3412	2411	1738	819	442	470	122	68	46	30	23	4582	3648	2388	1559	868	421	226	106	63	42	29	24
1740	4864	3833	2849	1734	857	470	240	122	69	44	41	24	4637	3450	2441	1738	827	446	476	121	68	46	30	24	4623	3703	2430	1562	871	423	228	105	62	42	30	24
Slope:	0.765476	0.786062	0.816681	0.526452	0.246348	0.118306	0.0467482	0.0216277	0.0101817	0.00561735	0.0040267	0.00150908	0.541187	0.645213	0.586307	0.559618	0.242173	0.114475	0.152707	0.0215907	0.00914349	0.00588802	0.00296626	0.000849092	0.634924	0.742258	0.599058	0.462562	0.262625	0.102777	0.0500779	0.0169633	0.00779755	0.00358917	0.00219874	0.00109752
Rsquare:	0.995043	0.990063	0.998741	0.987446	0.956067	0.918218	0.935169	0.919904	0.953289	0.940825	0.633155	0.700605	0.990803	0.995477	0.998152	0.991706	0.952214	0.944863	0.98429	0.911582	0.945447	0.869335	0.839507	0.411759	0.996026	0.996939	0.998867	0.998213	0.974067	0.946961	0.914615	0.919019	0.923036	0.67043	0.738494	0.490567
Date of meaurement: 2022-06-20/Time of meaurement: 16:40:10
DabcylEdan96w.mth
20062022-009.wp
3360nm - 4900nm										c (μM)	fluorescence/s			v (μM/s)
PARK										20	0.765476	0.541187	0.634924	0.00122971	0.000869395	0.00101998
Intrument erial number: 2108005925										10	0.786062	0.645213	0.742258	0.00126278	0.00103651	0.00119241
										5	0.816681	0.586307	0.599058	0.00131197	0.00094188	0.000962364
Name: GRE96fb_chimney										2.5	0.526452	0.559618	0.462562	0.000845724	0.000899005	0.000743088
Plate layout:										1.25	0.246348	0.242173	0.262625	0.000395748	0.000389041	0.000421897
Plate area: D1-F12										0.625	0.118306	0.114475	0.102777	0.000190053	0.0001839	0.000165108
										0.3125	0.0467482	0.152707	0.0500779	7.50993e-05	0.000245317	8.04482e-05
Mode: Temperature										0.15625	0.0216277	0.0215907	0.0169633	3.47441e-05	3.46846e-05	2.72509e-05
Temperature control: On										0.078125	0.0101817	0.00914349	0.00779755	1.63565e-05	1.46887e-05	1.25265e-05
Target temperature: 37 [°C]										0.0390625	0.00561735	0.00588802	0.00358917	9.02406e-06	9.45889e-06	5.76587e-06
										0.0195312	0.0040267	0.00296626	0.00219874	6.46873e-06	4.76518e-06	3.53219e-06
Mode: haking										0.00976562	0.00150908	0.000849092	0.00109752	2.42429e-06	1.36403e-06	1.76312e-06
haking (Linear) Duration: 5 []
haking (Linear) Poition: Current										fluorescence/μM		622.486						Km = 2.1 +- 0.35 μM
haking (Linear) Amplitude: 1 [mm]										(calculated on "Fluor_vs_conc_prod" list)								Vmax = (1.312 +- 0.071)x10-3 μM/s
haking (Linear) Frequency: 1440 [rpm]																		Vmax/Km = 62.4x10-5 s-1
Kinetic Loop
Mode: Kinetic
LitOfActionName: Kinetic
Kinetic duration: 00:30:00 [hhmm]
Interval time: 00:01:00 [hhmm]
Fluorecence Intenity
Name: kinetic
Mode: Fluorecence Top Reading
Excitation: Monochromator
Excitation wavelength: 336 [nm]
ExcitationBandwidth: 20 [nm]
Emiion: Monochromator
Emiion wavelength: 490 [nm]
EmiionBandwidth: 20 [nm]
Gain: 70 Manual
Mirror: AUTOMATIC
Number of flahe: 30
IntegrationTime: 40 [µ]
Lag time: 0 [µ]
ettle time: 0 [m]
Z-Poition: 20000 [μm]
Z-Poition mode: Manual
Total kinetic run time: 29min
Data from "220620-furin-7.xlsx" file

## Sheet: EGSRSRRSVL_michaelis
	concentration (μM) of EGSRSRRSVL substrate
	20	10	5	2.5	1.25	0.625	0.3125	0.15625	0.078125	0.0390625	0.0195312	0.00976562	20	10	5	2.5	1.25	0.625	0.3125	0.15625	0.078125	0.0390625	0.0195312	0.00976562	20	10	5	2.5	1.25	0.625	0.3125	0.15625	0.078125	0.0390625	0.0195312	0.00976562
time (s)	fluorescence
0	1745	1037	522	302	166	80	61	39	28	25	22	20	1720	1039	505	284	154	81	61	38	31	24	21	20	1758	964	544	297	158	79	49	40	30	25	22	21
60	1771	1055	529	311	173	85	57	39	27	23	21	19	1744	1056	520	293	161	81	58	37	30	25	21	19	1784	987	564	305	158	81	47	45	34	27	21	20
120	1781	1079	544	322	177	84	57	38	28	25	22	19	1757	1067	522	300	156	81	54	37	29	24	21	20	1794	994	571	311	163	82	49	40	37	27	21	20
180	1810	1100	552	325	176	83	58	39	29	23	21	19	1772	1084	539	305	159	81	55	36	30	24	20	19	1816	1015	584	318	165	85	49	38	39	24	20	20
240	1825	1110	560	332	181	86	59	39	28	22	20	19	1801	1103	542	309	162	84	57	36	29	23	20	19	1847	1032	595	326	168	86	51	37	36	24	21	19
300	1843	1131	572	342	181	87	60	39	29	24	20	19	1809	1112	550	319	165	86	57	36	29	24	21	20	1856	1042	597	334	177	89	51	39	32	24	20	19
360	1861	1153	584	349	184	87	61	39	29	23	20	19	1831	1129	564	327	170	88	59	38	29	24	21	19	1876	1065	617	341	179	89	53	39	31	24	21	19
420	1872	1162	590	355	189	89	61	41	30	24	20	19	1842	1145	570	331	172	89	58	37	30	24	21	19	1897	1071	624	347	183	93	54	40	31	25	21	21
480	1881	1176	596	360	190	92	63	41	30	23	21	18	1851	1149	577	338	175	90	60	37	29	24	21	19	1903	1091	634	352	185	94	53	41	31	26	21	19
540	1885	1189	608	368	194	92	64	40	30	24	20	19	1864	1159	583	341	178	92	61	38	30	24	21	19	1908	1091	641	357	189	94	54	41	32	24	21	19
600	1896	1193	615	369	195	92	65	42	29	24	21	19	1875	1163	593	348	180	93	60	38	29	24	21	19	1934	1100	651	364	191	95	55	41	31	24	20	20
660	1897	1198	623	378	199	94	66	42	29	24	20	19	1881	1180	595	354	184	95	62	37	30	24	21	19	1944	1111	663	368	194	98	56	42	32	25	21	20
720	1903	1210	630	386	199	95	66	42	29	24	20	20	1895	1187	604	360	184	96	61	38	30	24	21	19	1951	1120	669	375	197	98	55	42	33	25	22	21
780	1912	1231	641	389	199	97	66	42	29	25	20	19	1909	1197	606	366	188	95	63	39	29	25	21	19	1962	1135	680	380	200	100	57	42	33	25	21	21
840	1932	1235	651	396	203	96	66	43	31	24	21	19	1915	1207	620	372	189	96	63	39	31	24	21	19	1970	1145	692	383	204	101	57	43	33	26	22	20
900	1935	1248	661	399	206	96	68	43	30	25	21	19	1944	1219	627	378	192	95	64	40	31	25	21	20	1988	1161	695	392	206	101	57	44	33	25	20	20
960	1942	1257	664	406	205	99	68	43	31	25	21	21	1957	1228	634	379	194	98	65	40	31	25	22	20	1999	1169	709	397	208	104	57	44	33	26	22	20
1020	1958	1276	677	408	207	99	69	45	30	24	22	19	1959	1251	644	390	197	99	66	39	31	25	22	19	2024	1181	719	400	212	105	58	44	33	26	22	20
1080	1970	1287	682	415	212	100	69	45	31	26	22	20	1975	1263	652	395	199	101	64	40	32	26	23	19	2032	1194	730	408	213	106	60	44	33	27	22	22
1140	1972	1296	696	420	212	102	69	44	31	26	22	20	1991	1270	665	402	202	103	67	40	31	25	22	20	2044	1200	741	413	217	106	60	44	34	26	22	21
1200	1989	1305	700	424	213	102	71	46	32	25	21	20	1992	1283	672	406	205	102	67	40	32	27	22	20	2059	1214	748	417	218	108	60	47	34	26	23	21
1260	1993	1316	713	431	215	105	73	45	31	26	22	20	2012	1297	675	412	208	104	67	41	32	27	22	20	2078	1225	765	422	221	109	60	45	34	27	22	21
1320	2004	1325	723	437	218	105	74	45	32	26	22	20	2025	1313	684	419	211	105	69	42	32	26	23	20	2079	1236	772	426	221	110	61	45	34	26	23	22
1380	2024	1343	729	441	220	105	74	46	31	26	22	20	2046	1321	693	424	209	106	68	41	33	25	22	21	2091	1252	774	435	223	112	62	46	36	27	23	22
1440	2033	1345	736	445	221	106	74	46	33	26	22	20	2059	1330	700	427	215	107	69	42	32	26	23	21	2112	1263	784	437	226	113	63	46	35	27	23	21
1500	2049	1364	742	451	226	108	76	47	32	26	22	20	2076	1339	711	431	215	109	70	43	33	26	23	20	2121	1272	795	441	228	116	63	47	36	27	22	21
1560	2050	1367	750	455	222	108	76	48	33	25	22	21	2072	1358	717	434	217	109	70	43	32	26	23	20	2133	1281	805	451	230	116	64	47	36	27	22	21
1620	2063	1380	762	460	226	109	76	48	33	25	22	20	2101	1362	724	444	216	110	70	42	34	26	23	20	2149	1300	820	456	234	117	64	49	35	28	23	21
1680	2072	1392	770	462	232	111	76	48	33	26	23	21	2107	1374	735	449	219	111	71	43	33	26	23	20	2172	1310	823	462	237	118	65	47	35	27	23	21
1740	2084	1407	772	467	233	110	77	47	33	27	23	21	2131	1393	741	452	220	112	71	44	33	27	24	21	2160	1328	837	465	239	119	65	49	36	28	22	22
slope	0.173046	0.19532	0.144557	0.0912479	0.0341379	0.0167241	0.0123235	0.00601806	0.00309524	0.00197044	0.00136289	0.00119869	0.219737	0.194007	0.131658	0.0952791	0.0396716	0.0185796	0.00982759	0.00447455	0.00269294	0.00176519	0.00181445	0.0008867	0.224294	0.194204	0.161806	0.0934154	0.0460263	0.022069	0.00990969	0.00559113	0.00103448	0.00170772	0.00149425	0.00134647
Rsquare	0.989274	0.992837	0.998444	0.993943	0.989191	0.987057	0.984634	0.958486	0.862538	0.672269	0.536318	0.616426	0.996314	0.997242	0.998075	0.997743	0.987881	0.985394	0.963505	0.920038	0.819251	0.669733	0.807556	0.447926	0.994319	0.997145	0.998787	0.997232	0.985012	0.99112	0.978657	0.780165	0.0701733	0.468936	0.608226	0.524902
Date of meaurement: 2022-06-20/Time of meaurement: 15:09:30
DabcylEdan96w.mth									c (μM)	fluorescence/s			v (μM/s)
20062022-007.wp									20	0.177071	0.22188	0.227434	0.00020758	0.00026011	0.000266621
3360nm - 4900nm									10	0.198877	0.195284	0.196281	0.000233143	0.000228931	0.0002301
PARK									5	0.145154	0.132317	0.162918	0.000170164	0.000155116	0.000190989
Intrument erial number: 2108005925									2.5	0.0925955	0.0959548	0.0942751	0.00010855	0.000112488	0.000110519
									1.25	0.0348906	0.039822	0.0464071	4.09022e-05	4.66833e-05	5.4403e-05
Name: GRE96fb_chimney									0.625	0.0169744	0.0185206	0.0223582	1.98991e-05	2.17117e-05	2.62105e-05
Plate layout:									0.3125	0.0118354	0.00916203	0.00983686	1.38746e-05	1.07406e-05	1.15317e-05
Plate area: A1-C12									0.15625	0.00588432	0.00419355	0.00541342	6.89818e-06	4.91609e-06	6.34615e-06
									0.078125	0.00305895	0.00242121	0.00134965	3.58601e-06	2.83838e-06	1.58219e-06
Mode: Temperature									0.0390625	0.00174638	0.00170189	0.00163515	2.04729e-06	1.99513e-06	1.91689e-06
Temperature control: On									0.0195312	0.00114943	0.00171672	0.00130886	1.34747e-06	2.01251e-06	1.53438e-06
Target temperature: 37 [°C]									0.00976562	0.00103819	0.000760104	0.00116055	1.21707e-06	8.91069e-07	1.36051e-06
Mode: haking									fluorescence/μM		853.025						Km = 5.0 +- 0.55 μM
haking (Linear) Duration: 5 []									(calculated on "Fluor_vs_conc_prod" list)								Vmax = (3.21 +- 0.14)x10-4 μM s-1
haking (Linear) Poition: Current																	Vmax/Km = 6.4x10-5 s-1
haking (Linear) Amplitude: 1 [mm]
haking (Linear) Frequency: 1440 [rpm]
Kinetic Loop
Mode: Kinetic
LitOfActionName: Kinetic
Kinetic duration: 00:30:00 [hhmm]
Interval time: 00:01:00 [hhmm]
Fluorecence Intenity
Name: kinetic
Mode: Fluorecence Top Reading
Excitation: Monochromator
Excitation wavelength: 336 [nm]
ExcitationBandwidth: 20 [nm]
Emiion: Monochromator
Emiion wavelength: 490 [nm]
EmiionBandwidth: 20 [nm]
Gain: 70 Manual
Mirror: AUTOMATIC
Number of flahe: 30
IntegrationTime: 40 [µ]
Lag time: 0 [µ]
ettle time: 0 [m]
Z-Poition: 20000 [μm]
Z-Poition mode: Manual
Total kinetic run time: 29min
Data taken from "220620-furin-5.xlsx" file

## Sheet: EGSRTRRSVL_michaelis
	concentration (μM) of EGSRTRRSVL substrate
	50	25	12.5	6.25	3.125	1.5625	0.78125	0.390625	0.195312	0.0976562	0.0488281	0.0244141	50	25	12.5	6.25	3.125	1.5625	0.78125	0.390625	0.195312	0.0976562	0.0488281	0.0244141	50	25	12.5	6.25	3.125	1.5625	0.78125	0.390625	0.195312	0.0976562	0.0488281	0.0244141
time (s)	fluorescence
0	3026	2156	1441	785	457	246	132	88	49	35	27	22	3102	2208	1365	823	479	251	129	85	48	36	27	23	3116	2216	1386	840	466	244	128	75	52	36	27	24
60	3083	2197	1363	807	437	261	134	90	49	35	27	21	3124	2243	1390	843	496	257	134	81	48	36	26	23	3142	2260	1415	866	483	250	129	74	50	38	28	24
120	3094	2209	1376	820	435	257	137	92	49	36	26	21	3174	2279	1413	865	507	263	136	84	47	35	25	23	3183	2293	1432	881	500	258	133	77	50	37	28	24
180	3121	2235	1396	832	439	261	138	90	49	36	27	22	3197	2297	1443	882	522	267	139	85	48	36	26	22	3225	2316	1463	899	515	265	140	80	49	34	26	23
240	3155	2266	1419	855	444	266	139	93	48	38	26	21	3210	2321	1462	900	536	273	143	87	47	34	27	23	3250	2358	1485	910	525	271	144	82	51	34	26	22
300	3175	2294	1447	870	453	274	143	94	50	38	26	21	3236	2363	1479	925	553	281	149	90	50	34	26	23	3266	2372	1521	928	543	280	148	86	52	33	27	22
360	3191	2310	1464	888	465	280	147	96	49	38	27	22	3273	2391	1500	943	564	288	151	93	49	35	27	21	3291	2402	1549	942	558	289	152	88	52	33	27	22
420	3210	2332	1473	906	474	290	149	96	51	36	27	22	3273	2403	1508	957	577	298	157	95	51	35	27	23	3309	2437	1573	949	575	294	159	91	53	35	27	22
480	3217	2352	1500	915	482	295	154	98	52	38	27	22	3290	2411	1532	975	592	303	161	97	52	36	27	22	3328	2455	1595	963	587	305	162	96	56	35	27	23
540	3239	2372	1522	932	493	305	159	102	53	38	27	23	3323	2451	1551	999	609	311	163	100	53	36	27	22	3331	2478	1619	975	602	314	166	97	55	36	27	23
600	3258	2383	1538	944	501	310	161	102	54	37	27	23	3318	2459	1562	1014	620	317	168	102	54	37	27	22	3347	2493	1650	995	617	324	170	99	57	36	28	23
660	3261	2403	1554	974	514	319	169	104	55	38	27	22	3325	2478	1586	1027	637	325	174	106	55	36	28	23	3377	2516	1679	1011	634	332	178	102	59	36	28	23
720	3280	2431	1579	991	519	327	172	108	56	39	27	22	3353	2517	1602	1047	649	335	175	108	55	37	27	22	3370	2543	1705	1028	651	341	180	104	59	36	28	23
780	3298	2439	1599	1010	529	334	174	108	57	40	28	23	3373	2536	1633	1076	666	342	180	108	56	38	27	22	3396	2567	1748	1050	670	350	184	106	59	37	29	23
840	3321	2471	1626	1034	541	343	179	109	58	39	28	22	3388	2545	1653	1091	690	350	185	111	58	38	28	22	3412	2585	1758	1059	684	360	190	109	60	38	29	23
900	3326	2486	1644	1053	549	349	183	111	58	40	28	22	3396	2570	1684	1113	698	354	188	112	58	40	28	23	3438	2624	1797	1074	700	369	192	111	62	38	29	24
960	3343	2509	1670	1074	554	354	186	113	59	40	28	23	3414	2598	1694	1135	721	365	188	116	58	38	29	22	3447	2659	1826	1089	723	373	197	114	63	39	29	23
1020	3357	2528	1695	1091	559	363	190	115	61	41	29	23	3425	2644	1715	1158	736	370	193	119	59	39	29	23	3472	2686	1853	1105	737	384	200	117	64	38	30	25
1080	3374	2547	1714	1111	573	371	192	119	62	41	29	24	3451	2656	1744	1171	752	379	199	120	59	40	29	23	3506	2711	1889	1129	753	394	203	119	65	40	30	24
1140	3401	2586	1754	1134	579	379	194	119	62	41	29	24	3478	2681	1760	1195	769	389	202	122	61	41	31	23	3524	2747	1925	1138	774	405	208	120	65	40	30	24
1200	3412	2607	1765	1152	591	382	202	123	62	42	29	24	3493	2718	1791	1225	783	397	206	123	61	40	30	24	3547	2771	1956	1154	791	414	212	122	67	40	30	24
1260	3439	2626	1783	1175	596	388	206	125	64	42	30	25	3514	2747	1818	1241	801	403	209	125	63	41	29	23	3558	2803	1991	1172	809	420	214	125	68	41	31	24
1320	3448	2653	1817	1191	602	402	211	125	64	42	31	25	3528	2772	1832	1255	816	410	213	129	64	42	30	24	3562	2832	2019	1188	822	432	219	127	70	41	31	24
1380	3472	2668	1833	1217	612	404	214	129	65	43	30	24	3540	2792	1846	1283	827	416	218	130	64	43	30	24	3595	2834	2039	1199	839	437	220	131	69	42	31	24
1440	3468	2688	1855	1227	618	413	216	128	66	45	31	24	3589	2817	1884	1309	853	423	220	134	65	43	30	23	3619	2880	2067	1215	856	445	226	131	71	42	31	24
1500	3503	2720	1886	1252	624	419	220	133	67	44	30	24	3589	2847	1905	1322	862	432	223	134	66	44	30	24	3633	2925	2105	1236	876	454	229	134	72	43	32	25
1560	3515	2742	1907	1274	634	424	224	132	67	45	31	25	3610	2881	1926	1346	876	440	229	138	67	44	31	23	3668	2957	2146	1242	888	461	233	137	74	43	33	25
1620	3533	2772	1931	1291	644	435	229	135	68	45	31	25	3647	2916	1952	1374	895	452	234	140	69	43	31	24	3697	2989	2184	1256	905	465	239	139	75	45	33	25
1680	3538	2787	1958	1310	654	442	232	136	70	44	31	24	3650	2949	1974	1394	915	454	237	141	67	44	32	24	3716	3010	2216	1278	924	473	242	140	75	45	33	26
1740	3568	2816	1984	1325	658	448	233	136	70	45	32	25	3656	2979	1996	1415	926	462	238	143	69	44	31	24	3709	3029	2240	1289	934	485	244	141	76	44	33	25
slope	0.28422	0.36492	0.358395	0.316463	0.13604	0.118179	0.0620949	0.0298443	0.0135039	0.00579533	0.00319985	0.0022766	0.304846	0.423422	0.357494	0.338098	0.259937	0.124416	0.0636448	0.0365517	0.0133148	0.00607712	0.00332221	0.000893585	0.326281	0.4569	0.493619	0.255758	0.273634	0.142039	0.0681016	0.0401409	0.0161587	0.00605488	0.00390063	0.00137189
Rsquare	0.993053	0.997941	0.986191	0.997986	0.988261	0.997403	0.995791	0.990861	0.982663	0.940395	0.887299	0.806443	0.992493	0.995861	0.997459	0.998505	0.998789	0.99882	0.998525	0.995207	0.984513	0.905034	0.882421	0.345488	0.992162	0.997108	0.997819	0.99897	0.999112	0.998736	0.996487	0.995989	0.981382	0.820549	0.89292	0.496566
Date of meaurement: 2022-06-20/Time of meaurement: 15:50:49
DabcylEdan96w.mth									c (μM)	fluorescence/s			v (μM/s)
20062022-008.wp									50	0.28422	0.304846	0.326281	out of range
3360nm - 4900nm									25	0.36492	0.423422	0.4569	0.000526354	0.000610736	0.000659024
PARK									12.5	0.358395	0.357494	0.493619	0.000516941	0.000515642	0.000711986
Intrument erial number: 2108005925									6.25	0.316463	0.338098	0.255758	0.00045646	0.000487666	0.000368901
									3.125	0.13604	0.259937	0.273634	0.000196222	0.000374928	0.000394684
Name: GRE96fb_chimney									1.5625	0.118179	0.124416	0.142039	0.00017046	0.000179455	0.000204875
Plate layout:									0.78125	0.0620949	0.0636448	0.0681016	8.95645e-05	9.18e-05	9.82284e-05
Plate area: A1-C12									0.390625	0.0298443	0.0365517	0.0401409	4.30468e-05	5.27215e-05	5.78985e-05
									0.195312	0.0135039	0.0133148	0.0161587	1.94778e-05	1.9205e-05	2.3307e-05
Mode: Temperature									0.0976562	0.00579533	0.00607712	0.00605488	8.35907e-06	8.76553e-06	8.73344e-06
Temperature control: On									0.0488281	0.00319985	0.00332221	0.00390063	4.61541e-06	4.79189e-06	5.6262e-06
Target temperature: 37 [°C]									0.0244141	0.0022766	0.000893585	0.00137189	3.28373e-06	1.28889e-06	1.97879e-06
Mode: haking									fluorescence/μM		693.298						Km = 4.3 +- 0.68 μM
haking (Linear) Duration: 5 []									(calculated on "Fluor_vs_conc_prod" list)								Vmax = (7.34 +- 0.41)x10-4 μM/s
haking (Linear) Poition: Current																	Vmax/Km = 17.0x10-5 s-1
haking (Linear) Amplitude: 1 [mm]
haking (Linear) Frequency: 1440 [rpm]
Kinetic Loop
Mode: Kinetic
LitOfActionName: Kinetic
Kinetic duration: 00:30:00 [hhmm]
Interval time: 00:01:00 [hhmm]
Fluorecence Intenity
Name: kinetic
Mode: Fluorecence Top Reading
Excitation: Monochromator
Excitation wavelength: 336 [nm]
ExcitationBandwidth: 20 [nm]
Emiion: Monochromator
Emiion wavelength: 490 [nm]
EmiionBandwidth: 20 [nm]
Gain: 70 Manual
Mirror: AUTOMATIC
Number of flahe: 30
IntegrationTime: 40 [µ]
Lag time: 0 [µ]
ettle time: 0 [m]
Z-Poition: 20000 [μm]
Z-Poition mode: Manual
Total kinetic run time: 29min
Data taken from "220620-furin-6.xlsx" file

## Sheet: EGSRTRRSVL_pH
	pH
	4	4.5	5	5.5	6	6.5	7	7.5	8	8.5	9	9.5	4	4.5	5	5.5	6	6.5	7	7.5	8	8.5	9	9.5	4	4.5	5	5.5	6	6.5	7	7.5	8	8.5	9	9.5
time	fluorescence
0	528	600	592	658	594	611	632	646	689	642	593	604	547	532	626	615	608	626	654	654	623	632	605	608	544	652	630	595	626	648	630	638	621	609	607	621
60	543	615	612	619	628	630	655	669	616	660	606	613	535	538	636	629	644	640	680	682	646	653	624	625	555	599	647	606	644	662	646	660	639	626	625	635
120	551	624	625	629	633	649	671	684	634	681	622	646	541	545	654	641	659	658	688	699	664	667	638	641	568	596	664	618	658	679	657	673	656	641	641	651
180	557	630	632	639	639	662	682	706	644	698	644	706	549	555	663	658	671	676	705	727	684	687	658	666	566	601	672	626	675	698	674	701	681	668	660	676
240	560	639	645	651	653	674	695	722	662	719	656	690	552	556	670	665	685	686	725	737	704	705	673	678	575	610	685	648	690	718	694	719	700	687	675	692
300	563	639	653	656	661	687	713	744	678	736	674	774	560	563	682	680	702	714	739	761	730	723	694	702	580	610	701	654	699	727	704	737	718	703	699	715
360	565	640	659	663	674	703	729	760	693	760	687	788	566	563	688	688	714	724	754	791	746	741	712	720	579	609	707	661	715	743	723	756	735	714	716	739
420	570	642	662	675	685	713	744	777	707	773	702	784	567	564	694	694	719	739	767	798	760	760	730	740	578	612	716	667	727	760	733	776	760	736	742	758
480	569	643	670	687	689	724	753	793	726	789	722	796	573	562	695	698	733	747	782	825	787	779	750	761	587	616	724	676	735	766	750	796	772	760	755	780
540	572	639	671	687	699	732	768	817	737	812	739	801	575	566	707	708	741	761	801	844	813	796	770	780	590	615	731	683	748	787	760	818	800	773	777	805
600	578	646	678	697	709	742	783	837	765	838	761	828	577	564	706	712	755	772	816	862	833	819	796	808	590	613	736	692	762	801	771	839	820	790	797	826
660	577	642	682	701	717	750	795	856	779	853	783	846	581	562	716	724	762	788	832	884	850	839	817	834	594	611	739	700	776	815	783	857	847	814	828	856
720	581	643	691	711	721	761	806	874	801	874	797	862	577	568	716	727	769	803	851	909	873	860	840	856	594	611	752	703	783	832	801	878	865	837	845	880
780	583	643	698	719	735	775	829	897	822	897	822	890	581	566	723	739	781	818	868	935	900	889	860	877	598	612	764	715	801	844	821	919	891	859	877	905
840	587	641	699	724	742	787	844	919	839	924	843	903	580	570	731	749	792	840	888	956	924	911	884	904	589	613	769	723	810	866	834	936	918	885	898	930
900	595	641	705	729	748	799	855	945	866	951	865	905	579	570	738	759	799	848	898	984	957	928	911	924	595	614	775	735	823	888	849	963	947	905	924	957
960	603	644	721	738	760	810	872	966	883	971	888	926	577	569	740	760	809	867	917	1010	984	958	936	957	590	618	781	742	838	905	866	991	973	930	952	991
1020	600	642	723	752	767	825	889	994	906	996	910	937	581	569	748	770	826	885	938	1040	1014	975	960	977	597	612	785	749	847	919	875	1013	993	947	971	1008
1080	601	639	729	755	773	837	905	1017	931	1022	931	964	584	569	756	781	841	905	955	1069	1039	1009	985	999	596	617	801	755	856	938	891	1045	1023	974	1001	1039
1140	608	644	735	760	782	851	917	1038	949	1042	953	984	581	574	762	789	849	920	973	1097	1063	1035	1020	1028	590	618	805	767	869	954	904	1068	1054	1001	1029	1057
1200	610	643	743	771	793	865	941	1060	972	1066	975	1007	583	571	769	800	859	941	999	1128	1097	1057	1037	1044	593	615	808	776	881	979	919	1103	1077	1020	1048	1091
1260	610	644	747	783	799	875	952	1086	993	1091	994	1022	585	574	775	809	872	960	1018	1154	1120	1084	1055	1070	597	620	814	785	896	1008	939	1131	1111	1048	1078	1108
1320	614	643	751	788	805	894	973	1109	1015	1116	1022	1045	584	573	788	816	881	975	1033	1181	1148	1108	1088	1106	595	616	823	797	905	1017	958	1158	1140	1070	1104	1136
1380	614	643	763	798	816	906	985	1136	1038	1143	1035	1065	580	573	790	825	890	991	1051	1208	1169	1142	1106	1124	585	621	830	800	927	1035	970	1189	1161	1100	1127	1156
1440	610	643	764	801	825	922	1002	1155	1060	1165	1061	1087	579	580	797	834	906	1011	1071	1237	1206	1158	1140	1146	591	620	834	808	939	1064	988	1212	1183	1121	1147	1180
1500	607	643	768	813	837	931	1013	1176	1080	1190	1080	1108	579	573	805	841	921	1036	1090	1270	1232	1176	1160	1165	591	619	845	818	943	1082	1010	1239	1218	1141	1176	1207
1560	608	644	772	819	845	944	1033	1200	1102	1216	1105	1128	578	572	809	852	930	1044	1108	1290	1256	1209	1184	1192	588	618	845	826	961	1096	1025	1267	1240	1166	1205	1230
1620	608	646	778	829	855	962	1045	1228	1120	1240	1129	1138	578	576	811	859	941	1066	1119	1323	1291	1230	1212	1209	595	620	850	836	970	1108	1035	1285	1268	1188	1224	1250
1680	609	642	785	839	862	975	1070	1251	1146	1256	1137	1163	572	574	824	873	946	1082	1151	1357	1308	1260	1235	1236	593	622	858	849	983	1134	1054	1317	1288	1211	1251	1275
1740	609	645	789	842	873	992	1076	1266	1165	1284	1166	1181	568	569	820	870	953	1104	1165	1378	1342	1286	1264	1255	594	620	871	853	992	1154	1060	1350	1315	1242	1271	1300
slope	0.043211	0.0116722	0.104168	0.125869	0.147256	0.208217	0.253915	0.361965	0.32195	0.374101	0.336989	0.314635	0.0182759	0.0169077	0.107056	0.142792	0.186504	0.27066	0.291821	0.417353	0.41726	0.379674	0.384776	0.38376	0.0175491	0.00552466	0.126778	0.143585	0.206952	0.290319	0.249514	0.413519	0.408484	0.365562	0.393319	0.403382
Rsquare	0.894954	0.392305	0.988656	0.98638	0.995819	0.997109	0.998848	0.997353	0.982533	0.997211	0.997013	0.988896	0.497234	0.677363	0.991148	0.996266	0.995087	0.99661	0.997912	0.994395	0.995664	0.995469	0.996274	0.998373	0.51201	0.0960903	0.985499	0.997423	0.998934	0.995831	0.998579	0.994887	0.995914	0.996689	0.997074	0.998648
Date of meaurement: 2022-06-21/Time of meaurement: 15:11:20
DabcylEdan96w.mth								pH	fluorescence			v (μM/s)
21062022-004.wp								4	0.043211	0.0182759	0.0175491	6.23267e-05	2.63608e-05	2.53125e-05
3360nm - 4900nm								4.5	0.0116722	0.0169077	0.00552466	1.68358e-05	2.43873e-05	7.96866e-06
PARK								5	0.104168	0.107056	0.126778	0.000150249	0.000154416	0.000182862
Intrument erial number: 2108005925								5.5	0.125869	0.142792	0.143585	0.000181552	0.00020596	0.000207105
								6	0.147256	0.186504	0.206952	0.0002124	0.000269009	0.000298504
Name: GRE96fb_chimney								6.5	0.208217	0.27066	0.290319	0.000300328	0.000390395	0.00041875
Plate layout:								7	0.253915	0.291821	0.249514	0.000366243	0.000420916	0.000359895
Plate area: D1-F12								7.5	0.361965	0.417353	0.413519	0.000522092	0.000601981	0.000596452
								8	0.32195	0.41726	0.408484	0.000464375	0.000601848	0.000589189
Mode: Temperature								8.5	0.374101	0.379674	0.365562	0.000539596	0.000547634	0.000527279
Temperature control: On								9	0.336989	0.384776	0.393319	0.000486067	0.000554993	0.000567315
Target temperature: 37 [°C]								9.5	0.314635	0.38376	0.403382	0.000453823	0.000553528	0.00058183
Mode: haking								fluorescence/μM		693.298
haking (Linear) Duration: 5 []								(calculated on "Fluor_vs_conc_prod" list)
haking (Linear) Poition: Current
haking (Linear) Amplitude: 1 [mm]
haking (Linear) Frequency: 1440 [rpm]
Kinetic Loop
Mode: Kinetic
LitOfActionName: Kinetic
Kinetic duration: 00:30:00 [hhmm]
Interval time: 00:01:00 [hhmm]
Fluorecence Intenity
Name: kinetic
Mode: Fluorecence Top Reading
Excitation: Monochromator
Excitation wavelength: 336 [nm]
ExcitationBandwidth: 20 [nm]
Emiion: Monochromator
Emiion wavelength: 490 [nm]
EmiionBandwidth: 20 [nm]
Gain: 70 Manual
Mirror: AUTOMATIC
Number of flahe: 30
IntegrationTime: 40 [µ]
Lag time: 0 [µ]
ettle time: 0 [m]
Z-Poition: 20000 [μm]
Z-Poition mode: Manual
Total kinetic run time: 29min
Data taken from "220621-furin-11.xlsx" file

## Sheet: EGSRSRRSVL_pH
	pH
	4	4.5	5	5.5	6	6.5	7	7.5	8	8.5	9	9.5	4	4.5	5	5.5	6	6.5	7	7.5	8	8.5	9	9.5	4	4.5	5	5.5	6	6.5	7	7.5	8	8.5	9	9.5
time	fluorescence
0	784	755	773	814	809	846	821	945	831	840	837	1077	740	772	853	846	878	867	842	877	1003	906	860	873	742	814	823	878	864	880	864	883	894	880	906	868
60	834	776	807	841	864	871	861	883	858	858	870	1116	772	785	877	862	889	905	856	892	926	957	889	910	760	828	837	897	888	896	869	899	927	896	913	879
120	872	792	806	862	872	884	864	892	865	867	872	1113	796	799	898	875	903	903	861	905	920	960	891	920	778	832	859	911	912	912	884	915	938	911	906	887
180	901	796	816	872	884	899	875	909	877	885	881	1128	817	803	919	879	917	912	871	922	933	954	897	928	791	840	866	922	923	926	898	930	953	928	913	899
240	922	803	822	876	899	924	890	920	893	898	890	1142	818	810	927	892	934	929	887	941	946	970	909	935	813	845	875	934	939	937	908	945	972	938	926	909
300	940	811	832	891	904	933	893	930	902	904	902	1162	841	818	942	910	950	938	894	958	957	982	912	949	832	852	888	950	947	957	935	956	984	958	940	919
360	949	825	836	908	920	942	905	941	908	914	915	1175	872	828	949	910	955	948	905	974	966	996	921	959	847	855	899	965	962	969	944	975	1000	964	951	932
420	967	833	848	912	919	952	911	959	923	929	922	1187	885	828	955	924	972	964	917	980	979	1005	932	958	865	859	910	979	973	986	957	992	1017	981	962	945
480	977	835	843	917	927	963	917	953	927	939	930	1199	890	832	964	925	977	969	914	988	983	1014	944	971	873	859	909	977	986	986	970	1001	1031	992	970	954
540	979	843	847	931	938	971	919	967	930	942	936	1205	893	833	963	937	982	974	922	998	995	1025	945	968	865	858	913	986	988	1000	978	1011	1036	1002	982	967
600	988	848	847	943	941	974	927	970	937	949	939	1223	894	833	963	938	990	979	931	1010	1002	1039	960	978	861	861	922	989	998	1004	980	1025	1054	1017	995	977
660	857	857	857	951	945	980	927	985	940	959	957	1227	899	841	968	938	992	983	938	1017	1009	1053	971	985	860	860	926	999	1008	1014	991	1034	1067	1024	1006	983
720	876	856	859	956	955	995	937	999	957	978	970	1244	899	838	972	952	996	997	938	1029	1021	1063	982	998	853	861	926	1001	1011	1017	1004	1049	1078	1039	1014	996
780	879	863	858	963	962	1004	949	1014	966	986	983	1259	896	845	972	955	1004	1000	944	1047	1032	1076	990	1009	852	865	942	1012	1018	1032	1013	1060	1093	1055	1023	1010
840	903	870	863	969	964	1005	947	1016	976	994	989	1267	901	854	981	964	1016	1016	950	1059	1046	1087	1004	1022	846	869	946	1020	1029	1039	1021	1073	1109	1074	1035	1023
900	903	870	863	979	970	1017	962	1036	987	1003	1009	1269	901	856	980	973	1022	1027	963	1071	1060	1100	1005	1023	848	866	957	1030	1036	1048	1032	1086	1131	1085	1054	1037
960	909	869	869	986	982	1027	968	1048	994	1019	1021	1291	900	856	987	976	1022	1036	965	1083	1065	1115	1016	1034	840	865	955	1031	1034	1053	1043	1102	1142	1100	1051	1040
1020	912	866	870	989	989	1036	974	1066	1007	1038	1029	1303	896	860	986	981	1032	1042	975	1101	1083	1125	1035	1056	845	870	964	1043	1052	1066	1054	1113	1158	1116	1068	1056
1080	917	877	877	994	992	1041	988	1072	1016	1037	1041	1319	901	867	999	991	1041	1049	991	1112	1097	1151	1044	1060	843	874	967	1050	1058	1088	1060	1129	1180	1133	1085	1072
1140	914	880	881	1005	1003	1059	992	1080	1027	1059	1051	1323	895	864	998	995	1044	1056	996	1118	1106	1160	1060	1070	840	875	976	1057	1064	1098	1079	1142	1189	1144	1103	1085
1200	915	882	887	1011	1010	1062	1007	1107	1036	1073	1064	1332	896	869	1007	1002	1057	1070	1003	1133	1117	1174	1077	1088	836	879	984	1066	1076	1109	1084	1154	1206	1152	1104	1094
1260	913	883	890	1023	1014	1071	1017	1114	1052	1092	1084	1349	896	868	1012	1013	1067	1087	1011	1155	1137	1193	1083	1098	848	880	992	1073	1085	1116	1099	1173	1225	1181	1122	1109
1320	909	881	897	1015	1028	1082	1023	1119	1060	1096	1092	1357	893	869	1015	1018	1073	1087	1018	1167	1148	1204	1092	1100	839	878	988	1081	1086	1129	1115	1185	1237	1184	1135	1119
1380	907	888	896	1034	1037	1095	1037	1136	1071	1115	1105	1370	887	874	1013	1023	1078	1102	1026	1183	1158	1221	1109	1115	838	890	1001	1096	1104	1145	1121	1200	1255	1213	1144	1130
1440	907	885	902	1033	1034	1105	1040	1149	1079	1129	1117	1383	896	880	1026	1042	1090	1117	1034	1197	1174	1231	1116	1128	841	891	1003	1100	1103	1154	1129	1214	1261	1228	1158	1136
1500	916	889	904	1045	1039	1107	1045	1157	1081	1143	1127	1384	888	877	1026	1040	1093	1122	1038	1207	1183	1242	1124	1140	841	885	1014	1103	1107	1165	1131	1233	1276	1244	1163	1153
1560	905	890	904	1045	1041	1117	1056	1175	1101	1145	1136	1394	885	874	1032	1055	1103	1134	1053	1219	1199	1263	1140	1147	842	890	1010	1110	1119	1175	1160	1246	1302	1251	1175	1160
1620	913	890	913	1049	1058	1129	1070	1182	1108	1158	1146	1411	891	874	1033	1052	1108	1144	1056	1226	1206	1271	1155	1151	840	896	1016	1122	1128	1181	1160	1252	1310	1264	1185	1178
1680	908	889	912	1059	1053	1132	1075	1187	1109	1162	1161	1409	886	879	1033	1064	1114	1154	1063	1252	1224	1288	1161	1163	842	897	1014	1130	1136	1192	1173	1268	1324	1281	1202	1187
1740	906	899	918	1070	1064	1142	1078	1205	1131	1184	1167	1424	884	880	1040	1076	1117	1162	1071	1261	1236	1301	1175	1167	848	900	1015	1132	1143	1197	1185	1284	1324	1297	1217	1196
slope	0.0103967	0.0681906	0.0672265	0.130734	0.121761	0.156897	0.133678	0.184123	0.160619	0.193382	0.186945	0.192703	0.052703	0.0542455	0.0853763	0.120519	0.130063	0.157267	0.1263	0.214943	0.179047	0.217679	0.176748	0.160723	0.0267	0.0383315	0.105543	0.136396	0.143697	0.177512	0.18079	0.225958	0.247553	0.237746	0.185517	0.191843
Rsquare	0.0176499	0.873953	0.956204	0.974774	0.967981	0.989135	0.988713	0.977126	0.995341	0.99533	0.995843	0.994186	0.437152	0.912845	0.9113	0.991452	0.983467	0.994214	0.99471	0.99732	0.955908	0.993959	0.994171	0.991523	0.219275	0.927639	0.96934	0.987525	0.980666	0.994565	0.995629	0.998964	0.998173	0.99761	0.995244	0.999055
Date of meaurement: 2022-06-21/Time of meaurement: 14:20:24
DabcylEdan96w.mth								pH	fluorescence			v (μM/s)
21062022-003.wp								4	0.0103967	0.052703	0.0267	1.21881e-05	6.17837e-05	3.13004e-05
3360nm - 4900nm								4.5	0.0681906	0.0542455	0.0383315	7.99398e-05	6.35919e-05	4.4936e-05
PARK								5	0.0672265	0.0853763	0.105543	7.88096e-05	0.000100087	0.000123728
Intrument erial number: 2108005925								5.5	0.130734	0.120519	0.136396	0.00015326	0.000141284	0.000159897
								6	0.121761	0.130063	0.143697	0.000142741	0.000152473	0.000168456
Name: GRE96fb_chimney								6.5	0.156897	0.157267	0.177512	0.00018393	0.000184364	0.000208097
Plate layout:								7	0.133678	0.1263	0.18079	0.000156711	0.000148061	0.00021194
Plate area: A1-C12								7.5	0.184123	0.214943	0.225958	0.000215847	0.000251977	0.000264891
								8	0.160619	0.179047	0.247553	0.000188294	0.000209897	0.000290206
Mode: Temperature								8.5	0.193382	0.217679	0.237746	0.000226701	0.000255185	0.000278709
Temperature control: On								9	0.186945	0.176748	0.185517	0.000219155	0.000207202	0.000217482
Target temperature: 37 [°C]								9.5	0.192703	0.160723	0.191843	0.000225906	0.000188415	0.000224897
Mode: haking								fluorescence/μM		853.025
haking (Linear) Duration: 5 []								(calculated on "Fluor_vs_conc_prod" list)
haking (Linear) Poition: Current
haking (Linear) Amplitude: 1 [mm]
haking (Linear) Frequency: 1440 [rpm]
Kinetic Loop
Mode: Kinetic
LitOfActionName: Kinetic
Kinetic duration: 00:30:00 [hhmm]
Interval time: 00:01:00 [hhmm]
Fluorecence Intenity
Name: kinetic
Mode: Fluorecence Top Reading
Excitation: Monochromator
Excitation wavelength: 336 [nm]
ExcitationBandwidth: 20 [nm]
Emiion: Monochromator
Emiion wavelength: 490 [nm]
EmiionBandwidth: 20 [nm]
Gain: 70 Manual
Mirror: AUTOMATIC
Number of flahe: 30
IntegrationTime: 40 [µ]
Lag time: 0 [µ]
ettle time: 0 [m]
Z-Poition: 20000 [μm]
Z-Poition mode: Manual
Total kinetic run time: 29min
Data taken from "220621-furin-10.xls" file

## Sheet: HSRRSRRSLT_pH
	pH
	4	4.5	5	5.5	6	6.5	7	7.5	8	8.5	9	9.5	4	4.5	5	5.5	6	6.5	7	7.5	8	8.5	9	9.5	4	4.5	5	5.5	6	6.5	7	7.5	8	8.5	9	9.5
time	fluorescence
0	796	501	515	728	548	561	581	560	510	675	526	487	347	564	572	550	554	581	624	567	587	538	537	689	460	530	537	602	600	596	591	591	528	558	499	531
60	886	531	538	760	579	580	613	590	535	653	553	513	365	583	596	578	576	581	648	599	622	565	565	739	470	550	557	631	625	624	611	611	542	581	513	557
120	913	542	558	784	596	603	635	611	555	653	570	536	371	598	617	601	590	597	682	622	656	588	594	773	473	561	570	654	649	652	639	629	567	615	533	583
180	922	557	574	802	620	614	659	634	577	652	586	552	376	608	634	621	612	620	707	652	684	611	620	804	477	574	589	670	670	675	670	652	589	639	552	609
240	924	567	591	821	636	640	688	659	605	664	605	571	380	625	657	645	633	641	741	682	714	640	646	842	481	587	604	693	700	703	694	672	614	666	568	631
300	923	577	608	842	664	659	708	684	622	677	623	599	381	641	672	658	655	660	789	710	756	663	676	889	479	594	623	714	723	727	725	704	640	699	590	664
360	922	589	627	868	675	674	739	711	648	697	643	625	381	651	695	684	670	685	821	744	786	692	705	934	481	575	635	738	750	755	761	728	666	733	612	696
420	927	598	648	899	695	696	769	742	678	717	670	653	384	662	715	702	689	708	864	770	821	714	731	980	481	583	654	757	777	783	787	750	699	763	638	733
480	922	605	654	921	710	714	795	767	699	736	685	670	388	666	728	721	702	723	884	806	852	744	764	1022	481	594	667	777	799	811	818	779	725	797	662	759
540	927	614	671	943	726	731	826	790	725	752	712	696	385	677	741	731	720	739	911	830	890	772	796	1076	474	597	682	795	819	833	848	811	754	835	682	797
600	934	617	685	959	741	754	855	821	751	771	734	730	383	679	759	753	738	764	947	863	929	803	829	1122	472	595	694	817	842	863	883	840	783	868	710	833
660	943	627	700	988	761	774	884	848	785	793	756	760	387	689	776	772	749	787	984	898	967	832	864	1176	470	601	708	827	865	885	917	868	812	904	733	873
720	947	628	714	1007	775	794	918	887	813	818	791	792	387	690	787	782	767	807	1028	932	1009	868	902	1232	471	607	722	850	890	915	954	890	855	942	762	908
780	961	634	731	1026	794	815	944	909	841	839	815	824	388	702	804	805	786	829	1065	972	1052	905	942	1285	465	604	735	869	913	947	987	931	884	983	792	947
840	950	638	743	1046	816	834	971	938	869	860	840	853	387	711	822	821	803	848	1087	1002	1098	941	982	1342	468	610	753	887	947	984	1020	964	924	1025	826	988
900	948	646	756	1071	823	858	1000	970	902	889	871	886	384	712	844	846	826	883	1121	1045	1143	978	1022	1396	466	618	770	914	966	1011	1049	1004	959	1070	854	1032
960	951	647	765	1091	841	876	1034	1003	935	935	905	923	384	718	861	860	847	906	1166	1074	1188	1016	1060	1441	471	616	785	931	993	1036	1079	1032	997	1112	890	1077
1020	944	650	785	1117	859	902	1060	1046	965	977	930	948	384	721	877	878	862	921	1182	1114	1227	1043	1096	1493	470	622	805	960	1018	1065	1118	1067	1028	1147	915	1113
1080	942	658	808	1138	880	924	1092	1076	1000	1015	963	988	384	728	894	895	878	945	1219	1142	1263	1086	1142	1557	471	622	812	970	1031	1093	1142	1102	1064	1190	948	1146
1140	933	658	816	1156	897	956	1127	1109	1034	1045	987	1015	384	732	912	909	898	970	1240	1186	1311	1119	1183	1599	472	619	826	997	1058	1119	1172	1133	1096	1229	975	1188
1200	935	657	826	1174	910	971	1151	1140	1054	1048	1018	1049	385	730	925	930	914	993	1255	1220	1356	1161	1217	1646	471	627	843	1010	1081	1146	1195	1170	1126	1266	1004	1230
1260	932	659	844	1194	929	987	1170	1171	1086	1103	1055	1076	382	735	944	952	942	1026	1286	1251	1390	1192	1257	1692	474	630	857	1033	1105	1178	1223	1204	1169	1309	1040	1260
1320	934	667	853	1223	943	1010	1190	1199	1122	1122	1081	1109	382	740	957	965	950	1044	1293	1286	1427	1230	1291	1724	472	628	872	1053	1126	1195	1242	1235	1188	1338	1069	1289
1380	933	663	861	1234	963	1030	1218	1243	1149	1151	1107	1134	382	741	973	979	960	1066	1317	1315	1455	1258	1317	1766	473	632	876	1070	1145	1218	1261	1264	1223	1373	1099	1326
1440	924	669	874	1248	971	1048	1242	1263	1176	1154	1144	1157	378	742	980	993	976	1079	1331	1340	1487	1293	1353	1809	477	625	894	1080	1158	1236	1273	1289	1244	1399	1123	1352
1500	928	673	887	1269	996	1069	1250	1287	1208	1222	1178	1190	382	738	998	1005	992	1098	1345	1378	1521	1323	1375	1837	482	626	905	1092	1181	1260	1291	1314	1273	1426	1148	1381
1560	928	675	891	1285	1012	1088	1264	1316	1235	1207	1200	1210	380	741	1011	1023	1016	1123	1350	1395	1535	1346	1403	1864	485	625	917	1120	1200	1277	1306	1351	1301	1454	1179	1408
1620	932	673	908	1299	1018	1108	1286	1338	1256	1234	1231	1233	380	739	1021	1036	1023	1142	1367	1420	1571	1371	1419	1881	487	627	931	1128	1219	1304	1323	1367	1313	1480	1206	1429
1680	927	674	918	1320	1030	1119	1304	1369	1281	1252	1252	1249	380	742	1029	1054	1043	1159	1374	1449	1586	1403	1448	1914	485	625	934	1148	1232	1314	1330	1389	1330	1497	1218	1442
1740	917	676	924	1340	1044	1140	1315	1380	1295	1285	1286	1277	378	741	1042	1066	1056	1178	1384	1466	1604	1425	1472	1938	494	625	949	1164	1249	1333	1340	1410	1356	1515	1249	1465
slope	0.0214275	0.0856878	0.233834	0.351275	0.281098	0.340515	0.444575	0.493737	0.473522	0.40373	0.446581	0.477816	0.00546162	0.0943122	0.271187	0.292729	0.289377	0.362317	0.466459	0.541498	0.624549	0.535684	0.571383	0.76927	0.00567668	0.0442529	0.238309	0.322399	0.381279	0.439696	0.465402	0.501465	0.512113	0.592232	0.454264	0.57924
Rsquare	0.158728	0.881223	0.993279	0.997272	0.997518	0.999063	0.994269	0.99787	0.997813	0.973712	0.99383	0.997076	0.13011	0.874419	0.995854	0.9972	0.998688	0.998248	0.976076	0.998234	0.996046	0.996813	0.996296	0.994204	0.16792	0.806418	0.997094	0.998023	0.997208	0.997052	0.98709	0.996778	0.996262	0.996248	0.9957	0.995749
Date of meaurement: 2022-06-21/Time of meaurement: 13:33:22
DabcylEdan96w.mth								pH	fluorescence			v (μM/s)
21062022-002.wp								4	0.0214275	0.00546162	0.00567668	3.23825e-05	8.25392e-06	8.57892e-06
3360nm - 4900nm								4.5	0.0856878	0.0943122	0.0442529	0.000129496	0.00014253	6.68775e-05
PARK								5	0.233834	0.271187	0.238309	0.000353383	0.000409833	0.000360147
Intrument erial number: 2108005925								5.5	0.351275	0.292729	0.322399	0.000530868	0.000442389	0.000487228
								6	0.281098	0.289377	0.381279	0.000424811	0.000437323	0.000576211
Name: GRE96fb_chimney								6.5	0.340515	0.362317	0.439696	0.000514606	0.000547555	0.000664494
Plate layout:								7	0.444575	0.466459	0.465402	0.000671868	0.00070494	0.000703343
Plate area: D1-F12								7.5	0.493737	0.541498	0.501465	0.000746164	0.000818343	0.000757842
								8	0.473522	0.624549	0.512113	0.000715614	0.000943855	0.000773935
Mode: Temperature								8.5	0.40373	0.535684	0.592232	0.00061014	0.000809557	0.000895015
Temperature control: On								9	0.446581	0.571383	0.454264	0.000674899	0.000863507	0.00068651
Target temperature: 37 [°C]								9.5	0.477816	0.76927	0.57924	0.000722103	0.00116256	0.000875381
Mode: haking								fluorescence/μM		661.701
haking (Linear) Duration: 5 []								(calculated on "Fluor_vs_conc_prod" list)
haking (Linear) Poition: Current
haking (Linear) Amplitude: 1 [mm]
haking (Linear) Frequency: 1440 [rpm]
Kinetic Loop
Mode: Kinetic
LitOfActionName: Kinetic
Kinetic duration: 00:30:00 [hhmm]
Interval time: 00:01:00 [hhmm]
Fluorecence Intenity
Name: kinetic
Mode: Fluorecence Top Reading
Excitation: Monochromator
Excitation wavelength: 336 [nm]
ExcitationBandwidth: 20 [nm]
Emiion: Monochromator
Emiion wavelength: 490 [nm]
EmiionBandwidth: 20 [nm]
Gain: 70 Manual
Mirror: AUTOMATIC
Number of flahe: 30
IntegrationTime: 40 [µ]
Lag time: 0 [µ]
ettle time: 0 [m]
Z-Poition: 20000 [μm]
Z-Poition mode: Manual
Total kinetic run time: 29min
Data taken from "220621-Furin-9.xlsx" file

## Sheet: HSKRSRRSIA_pH
	pH
	4	4.5	5	5.5	6	6.5	7	7.5	8	8.5	9	9.5	4	4.5	5	5.5	6	6.5	7	7.5	8	8.5	9	9.5	4	4.5	5	5.5	6	6.5	7	7.5	8	8.5	9	9.5
time	fluorescence
0	771	830	774	940	829	839	867	828	821	818	872	707	819	868	881	825	879	1915	799	846	799	811	788	753	751	762	847	833	848	17	810	854	830	796	802	744
60	863	868	809	873	881	923	811	869	815	853	814	729	823	886	907	853	915	1841	829	874	820	844	821	790	754	799	867	843	881	16	836	872	857	828	820	775
120	836	887	833	867	899	922	839	886	837	880	828	753	809	901	916	873	920	1831	859	901	848	864	841	815	752	808	879	867	905	18	870	902	878	850	843	804
180	823	907	854	889	911	937	861	907	863	917	846	774	807	920	922	893	937	1853	893	927	879	888	873	843	751	823	900	891	928	17	898	923	909	879	865	832
240	824	925	873	906	931	949	891	927	886	947	873	799	807	933	935	917	964	1869	923	957	910	924	899	874	755	830	920	923	951	17	925	946	933	915	892	857
300	815	944	895	920	950	963	915	943	909	975	895	822	795	945	949	929	969	1880	945	979	944	948	915	905	752	842	928	947	978	17	963	973	961	941	918	887
360	811	955	905	935	972	980	936	966	925	1003	914	848	797	961	962	950	995	1904	970	1000	975	969	954	927	753	847	946	966	1000	17	988	1002	983	974	948	916
420	810	966	924	953	985	994	959	983	944	1035	939	873	791	968	976	966	1011	1915	1000	1035	995	1000	975	959	743	862	964	976	1025	17	1021	1024	1020	1003	972	948
480	807	980	941	967	1003	1013	984	999	965	1067	967	891	788	983	990	982	1033	1928	1031	1054	1025	1027	1005	993	748	874	984	995	1043	17	1052	1049	1040	1034	1004	987
540	812	995	961	983	1028	1027	1009	1028	991	1106	996	931	792	998	1009	987	1053	1953	1068	1085	1069	1062	1045	1037	743	876	1004	1028	1072	17	1091	1090	1081	1079	1046	1028
600	798	1005	979	999	1053	1047	1033	1045	1013	1141	1020	957	781	1008	1031	1018	1067	1975	1097	1125	1100	1093	1079	1063	739	882	1016	1044	1093	18	1124	1115	1114	1112	1084	1058
660	795	1009	1000	1017	1070	1071	1057	1073	1043	1187	1048	994	782	1018	1045	1033	1093	1996	1132	1151	1134	1127	1121	1109	740	893	1041	1062	1122	17	1159	1152	1147	1146	1126	1109
720	796	1023	1013	1035	1084	1085	1090	1090	1068	1219	1081	1018	777	1034	1067	1053	1109	2027	1175	1183	1168	1153	1151	1144	740	899	1062	1085	1151	17	1197	1191	1188	1190	1158	1146
780	799	1034	1028	1051	1114	1105	1113	1117	1097	1263	1116	1046	776	1042	1081	1061	1127	2037	1204	1213	1206	1199	1202	1189	748	901	1067	1107	1171	18	1235	1214	1229	1227	1207	1192
840	796	1044	1048	1070	1123	1139	1146	1147	1125	1311	1148	1083	781	1049	1102	1082	1149	2075	1239	1249	1245	1239	1236	1224	746	903	1100	1133	1203	17	1270	1255	1267	1276	1239	1225
900	791	1050	1059	1080	1138	1154	1166	1178	1153	1348	1183	1120	770	1066	1114	1109	1175	2105	1276	1290	1285	1276	1283	1269	747	920	1114	1158	1225	17	1308	1285	1301	1309	1289	1272
960	794	1060	1080	1107	1159	1175	1207	1202	1180	1392	1212	1156	773	1073	1129	1124	1197	2131	1308	1326	1315	1305	1322	1305	747	917	1134	1179	1257	17	1345	1334	1345	1356	1333	1321
1020	785	1069	1101	1120	1182	1195	1237	1228	1213	1441	1248	1190	769	1075	1138	1136	1208	2156	1351	1364	1358	1358	1365	1355	749	922	1147	1198	1282	17	1380	1369	1382	1401	1378	1362
1080	787	1072	1115	1132	1196	1223	1266	1263	1249	1489	1280	1221	769	1080	1159	1167	1237	2184	1382	1396	1399	1401	1406	1398	745	931	1174	1222	1307	17	1418	1414	1420	1444	1419	1393
1140	780	1076	1132	1155	1216	1244	1294	1293	1272	1517	1319	1253	768	1090	1179	1184	1258	2225	1421	1439	1444	1439	1452	1443	753	933	1192	1238	1328	18	1452	1447	1462	1486	1468	1443
1200	780	1082	1153	1174	1234	1271	1320	1325	1302	1562	1347	1288	761	1088	1195	1191	1274	2251	1440	1472	1475	1469	1494	1466	757	939	1209	1270	1348	17	1487	1486	1496	1524	1508	1476
1260	783	1093	1170	1191	1255	1293	1348	1351	1331	1614	1388	1321	758	1097	1218	1216	1301	2274	1484	1502	1520	1514	1538	1522	756	935	1220	1277	1379	18	1519	1515	1537	1566	1552	1523
1320	771	1091	1182	1201	1270	1316	1377	1382	1366	1658	1428	1350	759	1102	1226	1233	1326	2322	1521	1547	1554	1554	1584	1555	754	938	1239	1301	1403	17	1562	1561	1577	1615	1590	1561
1380	777	1093	1202	1225	1293	1337	1406	1406	1397	1698	1445	1387	765	1112	1250	1259	1335	2333	1546	1573	1587	1590	1618	1587	759	940	1261	1322	1427	17	1588	1586	1616	1653	1626	1601
1440	772	1097	1214	1236	1306	1356	1441	1433	1423	1739	1490	1419	754	1110	1268	1264	1359	2364	1573	1619	1629	1628	1655	1623	747	939	1272	1344	1455	18	1614	1620	1655	1692	1671	1628
1500	779	1107	1240	1263	1323	1376	1465	1469	1458	1773	1532	1446	760	1116	1280	1279	1373	2403	1604	1648	1671	1665	1695	1659	729	945	1289	1363	1467	18	1644	1661	1696	1731	1696	1666
1560	781	1107	1246	1265	1337	1409	1487	1503	1483	1821	1552	1482	761	1119	1299	1296	1392	2427	1634	1684	1699	1702	1732	1701	720	952	1305	1387	1484	18	1680	1702	1734	1767	1752	1700
1620	779	1109	1262	1282	1360	1420	1518	1523	1519	1849	1596	1507	764	1064	1313	1320	1410	2466	1662	1722	1741	1738	1772	1731	710	951	1323	1409	1515	19	1701	1723	1770	1798	1785	1739
1680	769	1115	1280	1304	1371	1445	1548	1549	1549	1902	1627	1532	761	1072	1323	1329	1435	2501	1693	1754	1775	1781	1801	1764	706	949	1339	1410	1530	19	1735	1762	1788	1839	1815	1767
1740	767	1116	1297	1314	1388	1464	1574	1591	1581	1933	1660	1569	753	1067	1343	1358	1460	2532	1710	1785	1808	1802	1833	1795	705	953	1354	1433	1550	18	1740	1780	1833	1853	1839	1783
slope	-0.0330997	0.147879	0.289915	0.265043	0.311542	0.344064	0.448962	0.432547	0.453296	0.659459	0.506318	0.511895	-0.0354468	0.129622	0.270037	0.297838	0.33178	0.411187	0.543496	0.552191	0.597646	0.590204	0.629192	0.622633	-0.0159622	0.0945532	0.297015	0.353641	0.4097	0.000771227	0.564561	0.560374	0.597868	0.641231	0.638179	0.634131
Rsquare	0.623424	0.921191	0.998043	0.983051	0.997923	0.993682	0.993608	0.993377	0.99347	0.996587	0.986325	0.99692	0.896327	0.837719	0.997814	0.998662	0.998801	0.966904	0.998655	0.996255	0.997621	0.995181	0.994796	0.997336	0.327105	0.901299	0.999004	0.998654	0.998957	0.36458	0.998376	0.99569	0.996015	0.996814	0.994249	0.997247
Date of meaurement: 2022-06-21/Time of meaurement: 15:59:34
DabcylEdan96w.mth										pH	fluorescence			v (μM/s)
21062022-005.wp										4	-0.0330997	-0.0354468	-0.0159622	-5.31735e-05	-5.69439e-05	-2.56426e-05
3360nm - 4900nm										4.5	0.147879	0.129622	0.0945532	0.000237562	0.000208232	0.000151896
PARK										5	0.289915	0.270037	0.297015	0.000465737	0.000433804	0.000477144
Intrument erial number: 2108005925										5.5	0.265043	0.297838	0.353641	0.000425781	0.000478466	0.000568111
										6	0.311542	0.33178	0.4097	0.000500481	0.000532991	0.000658167
Name: GRE96fb_chimney										6.5	0.344064	0.411187	0.000771227	0.000552725	0.000660555	1.23895e-06
Plate layout:										7	0.448962	0.543496	0.564561	0.00072124	0.000873106	0.000906945
Plate area: D1-F12										7.5	0.432547	0.552191	0.560374	0.000694871	0.000887074	0.00090022
										8	0.453296	0.597646	0.597868	0.000728203	0.000960095	0.000960452
Mode: Temperature										8.5	0.659459	0.590204	0.641231	0.0010594	0.00094814	0.00103011
Temperature control: On										9	0.506318	0.629192	0.638179	0.000813381	0.00101077	0.00102521
Target temperature: 37 [°C]										9.5	0.511895	0.622633	0.634131	0.000822339	0.00100024	0.00101871
Mode: haking										fluorescence/μM		622.486
haking (Linear) Duration: 5 []										(calculated on "Fluor_vs_conc_prod" list)
haking (Linear) Poition: Current
haking (Linear) Amplitude: 1 [mm]
haking (Linear) Frequency: 1440 [rpm]
Kinetic Loop
Mode: Kinetic
LitOfActionName: Kinetic
Kinetic duration: 00:30:00 [hhmm]
Interval time: 00:01:00 [hhmm]
Fluorecence Intenity
Name: kinetic
Mode: Fluorecence Top Reading
Excitation: Monochromator
Excitation wavelength: 336 [nm]
ExcitationBandwidth: 20 [nm]
Emiion: Monochromator
Emiion wavelength: 490 [nm]
EmiionBandwidth: 20 [nm]
Gain: 70 Manual
Mirror: AUTOMATIC
Number of flahe: 30
IntegrationTime: 40 [µ]
Lag time: 0 [µ]
ettle time: 0 [m]
Z-Poition: 20000 [μm]
Z-Poition mode: Manual
Total kinetic run time: 29min
Data from "220621-furin-12.xlsx" file
