# Supplementary material for: Irreversible furin cleavage site exposure renders immature tick-borne flaviviruses fully infectious
Source: Nat Commun. 2025 Aug 12;16:7491. doi: 10.1038/s41467-025-62750-6 (PMC12343913; doi:10.1038/s41467-025-62750-6)
Supplement: Supplementary file 4 — Source Data [file 41467_2025_62750_MOESM4_ESM.zip › SourceDataFiles/SourceDataFile_JH_01.xlsx]

## Sheet: Fig1c
	PFU												copies of RNA
m-TBEV	55600000	27800000	11100000	22200000	33300000	44400000							14600000	14000000	15400000	21200000	19600000	20100000
prM-TBEV	389000	333000	333000	222000	278000	333000							506000	1480000	1400000	604000	1370000	1110000

## Sheet: Fig1d
	PS						VERO						BHK-21						IRE/CTVM19
prM-TBEV	38900	22200	22200	34500	25000	28000	278000	333000	389000	35600	344000	288000	33300000	167000000	222000000	167000000	16700000	246000000	778000	889000	500000	278000	500000	278000
m-TBEV	22200	33300	44400	27800	16700	38900	500000	667000	833000	278000	611000	389000	167000000	222000000	3330000000	667000000	2220000000	3890000000	8330000	1670000	611000	2220000	7780000	778000

## Sheet: Fig1e
m-TBEV									prM-TBEV
643000	1000000	1280000	926000	1670000	4440000	2780000	1670000	4440000	167	55.6	167	56	27.5	222	27.5	111	167

## Sheet: Fig1g
	prM-TBEV						m-TBEV
100	93.8144	87.6289	84.5361	62.5	77.5	67.5	36.8421	47.3684	15.7895	19.5122	34.1464	41.4634
50	93.8144	78.3505	69.0722	65	67.5	72.5	21.0526	15.7895	31.5789	19.5122	48.7805	41.4634
10	44.3299	44.3299	41.2371	40	32.5	17.5	0	21.0526	5.26316	26.8293	34.1464	12.1951

## Sheet: Fig2a
	48hpi
prM-TBEV	222000	167000	111000	222000	444000	167000
prM-LGTV	11100	22200	22200	16700	1670	3330
prM-LIV	4440000	8890000	5560000	10000000	6110000	8330000
prM-USUV	27.5	27.5	27.5	27.5	27.5	27.5
prM-ZIKV	27.5	27.5	27.5	27.5	27.5	27.5
prM-WNV	278	389	222	167	55.6	333

## Sheet: Fig2b
	PFU												copies of RNA
m-USUV	556000	2780000	3330000	4440000	7780000	38900000							3590000	4330000	3810000	3330000	1310000	1200000
prM-USUV	27.5	27.5	27.5	27.5	55.6	111							36400	39500	37000	38300	45900	39600

## Sheet: Fig2c
	PFU												copies of RNA
m-WNV	50000000	167000000	333000000	167000000	278000000	167000000							6020000000	5640000000	870000000	506000000	904000000	823000000
prM-WNV	27.5	167	55.6	222	111	27.5							31400000	34400000	2110000	3220000	793000	1980000

## Sheet: Fig2d
	prM						m
TBEV	2.27928	2.17266	3.33333	4.11411	4.2042	3.80463	0.381295	0.452703	0.588589	0.553957	0.630631	1.31532
USUV	1323.64	1436.36	1345.45	1392.73	825.54	356.757	2.15827	0.471223	1	0.808559	0.489717	0.111311
WNV	154955	188024	29009	37949.6	28836.4	72000	10.12	36.0479	16.9369	5.20958	3.2518	4.92814

## Sheet: Fig2e
	+ furin									- furin
pH 5.5	94500	722000	389000	278000	278000	11100	333000	500000	167000	27.5	27.5	27.5	27.5	55.6	27.5	27.5	111	27.5
pH 7.5	278000	222000	167000	222000	389000	556000	444000	222000	111000	55.6	27.5	55.6	27.5	27.5	27.5	55.6	27.5	27.5

## Sheet: Fig2f
	+ furin									- furin
pH 5.5	50000	11100	33300	100000	6670	33300	27800	44400	22200	2780	5560	9450	10000	6110	7220	8890	3330	7780
pH 7.5	27.5	27.5	27.5	27.5	27.5	27.5	27.5	27.5	27.5	27.5	27.5	27.5	27.5	27.5	27.5	27.5	27.5	27.5

[truncated: 23 more sheets: Fig3a, Fig3b, Fig3c-01, Fig3c-02, Fig3d, Fig3e, Fig3f, Fig3g, Fig3h-01, Fig3h-02, Fig3i, Fig3j, Fig4b-T, Fig4b-L, Fig4c-W, Fig4c-U, Fig5b, Fig5c, Fig5d, Fig5e …]
